# Supplementary material for: Sex-Biased Gene Expression and Evolution in the Cerebrum and Syrinx of Chinese Hwamei (Garrulax canorus)
Source: Genes (Basel). 2021 Apr 14;12(4):569. doi: 10.3390/genes12040569 (PMC8070764; doi:10.3390/genes12040569)
Supplement: Supplementary file 1 [file genes-12-00569-s001.zip]

Archive with 3 entries (3 files):
- Supplementary Files/Supplementary Document S1.docx
- Supplementary Files/Supplementary Document S2.docx
- Supplementary Files/Supplementary Table S1.xlsx
