# Supplementary material for: Sex-Biased Gene Expression and Evolution in the Cerebrum and Syrinx of Chinese Hwamei (Garrulax canorus)
Source: Genes (Basel). 2021 Apr 14;12(4):569. doi: 10.3390/genes12040569 (PMC8070764; doi:10.3390/genes12040569)
Supplement: Supplementary file 1 [file genes-12-00569-s001.zip › Supplementary Files/Supplementary Table S1.xlsx]

## Sheet: Sheet1
Raw expressed data
gene_id	sample_readcount(MC_1)	sample_readcount(MC_2)	sample_readcount(FC_1)	sample_readcount(FC_2)	sample_readcount(MS_1)	sample_readcount(MS_2)	sample_readcount(FS_1)	sample_readcount(FS_2)	sample_fpkm(MC_1)	sample_fpkm(MC_2)	sample_fpkm(FC_1)	sample_fpkm(FC_2)	sample_fpkm(MS_1)	sample_fpkm(MS_2)	sample_fpkm(FS_1)	sample_fpkm(FS_2)	log2FC(FSvsMS)	q value(FSvsMS)	log2FC(FCvsMC)	q value(FCvsMC)
Cluster-23194.0	1	3	1	0	0	4	1	1	0.22	0.69	0.2	0	0	0.82	0.21	0.23	-0.93508	0.99999	-2.0063	0.9998
Cluster-28564.0	2	2	1	2	0	0	0	2	0.31	0.32	0.14	0.35	0	0	0	0.32	2.4704	0.99999	-0.34734	0.9998
Cluster-29304.0	0	0	0	0	3	1	0	0	0	0	0	0	1.07	0.33	0	0	-3.4924	0.99999	NA	NA
Cluster-26776.0	0	0	1	0	4	4	0	3	0	0	0.14	0	0.65	0.59	0	0.5	-1.395	0.99999	1.4178	0.9998
Cluster-1212.0	0	0	0	0	36	31	2	13	0	0	0	0	1.63	1.28	0.08	0.61	-2.1543	0.99999	NA	NA
Cluster-1899.0	0	0	0	0	1	4	0	1	0	0	0	0	0.38	1.41	0	0.39	-2.2673	0.99999	NA	NA
Cluster-17657.0	0	0	1	0	1	1	3	1	0	0	0.23	0	0.25	0.23	0.69	0.25	0.97185	0.99999	1.4178	0.9998
Cluster-31053.0	2	2	2	0	2	2	0	6	0.32	0.33	0.29	0	0.33	0.3	0	1	0.61007	0.99999	-1.1043	0.9998
Cluster-19843.1	2	0	0	1	0	0	0	0	0.81	0	0	0.47	0	0	0	0	NA	NA	-0.89717	0.9998
Cluster-19843.0	3	0	2	1	0	0	1	1	0.82	0	0.51	0.31	0	0	0.26	0.28	2.4336	0.99999	-0.044587	0.9998
Cluster-19843.3	4	1	1	1	2	5	1	2	0.56	0.14	0.13	0.16	0.29	0.65	0.13	0.29	-1.1914	0.99999	-1.3132	0.9998
Cluster-19843.2	2	1	0	2	2	3	1	0	0.38	0.2	0	0.44	0.39	0.54	0.18	0	-2.3281	0.99999	-0.44216	0.9998
Cluster-18472.0	0	1	1	0	1	2	3	2	0	0.27	0.24	0	0.26	0.48	0.73	0.53	0.74151	0.99999	-0.016195	0.9998
Cluster-18132.38156	4	1	6	3	0	0	0	0	1.35	0.36	1.91	1.15	0	0	0	0	NA	NA	0.81358	0.9998
Cluster-865.0	0	0	0	0	0	6	0	5	0	0	0	0	0	3.39	0	3.04	-0.1614	0.99999	NA	NA
Cluster-12711.0	3	2	0	1	7	9	0	9	0.23	0.16	0	0.09	0.55	0.65	0	0.73	-0.79741	0.99999	-2.2308	0.9998
Cluster-18132.38155	1	0	0	1	0	3	0	2	0.36	0	0	0.41	0	1	0	0.73	-0.48533	0.99999	0.11591	0.9998
Cluster-18132.38152	21	41	21	29	40	44	27	23	0.48	0.96	0.42	0.75	0.93	0.94	0.57	0.55	-0.7586	0.99999	-0.25415	0.9998
Cluster-18132.38153	7	3	0	0	2	0	0	0	1.73	0.78	0	0	0.51	0	0	0	-2.5285	0.99999	-4.7555	0.9998
Cluster-18132.38150	18	26	9	12	25	26	25	17	0.73	1.08	0.32	0.55	1.03	0.98	0.94	0.72	-0.29614	0.99999	-1.0194	0.9998
Cluster-18132.38151	643	753	838	613	813.16	875	660	777	9.44	11.19	10.69	10.08	12.09	11.87	8.91	11.94	-0.23734	0.99999	0.062495	0.9998
Cluster-41561.1	10	0	2	3	5.97	0	6	4	8.68	0	1.8	3.05	5.4	0	5.03	3.52	0.65026	0.99999	-0.97466	0.9998
Cluster-37102.0	11	20	20	21	16	23	14	26	1.26	2.35	2.04	2.71	1.87	2.45	1.49	3.11	0.049208	0.99999	0.44044	0.9998
Cluster-38596.1	12	5	4	7	114	32	69	23	0.16	0.07	0.05	0.1	1.51	0.39	0.83	0.32	-0.73962	0.99999	-0.57783	0.9998
Cluster-38596.0	4	0	3	0	52	20	20	16	0.17	0	0.11	0	2.28	0.8	0.8	0.72	-1.0482	0.99999	-0.55754	0.9998
Cluster-18132.38158	0	1	1	1	1	4	0	0	0	0.24	0.21	0.26	0.23	0.86	0	0	-3.7288	0.99999	1.035	0.9998
Cluster-31289.0	5	0	3	11	3	2	0	48	0.16	0	0.08	0.4	0.1	0.06	0	1.62	3.2801	0.99999	1.5708	0.9998
Cluster-924.0	2	1	0	0	19	5	0	4	0.2	0.1	0	0	1.89	0.45	0	0.41	-2.6134	0.99999	-3.0166	0.9998
Cluster-29682.0	0	3	0	4	0	0	0	0	0	0.94	0	1.35	0	0	0	0	NA	NA	0.60387	0.9998
Cluster-18132.39295	0	0	15	11	0	0	97	83	0	0	0.49	0.46	0	0	3.34	3.25	8.9226	7.96e-06	6.148	0.25216
Cluster-31308.3	0	1	2	3	9	7	11	4	0	0.07	0.13	0.24	0.65	0.46	0.73	0.3	-0.12909	0.99999	2.3848	0.9998
Cluster-31308.2	7	10	8	10	10	18	12	8	0.22	0.32	0.22	0.35	0.32	0.53	0.35	0.26	-0.48219	0.99999	0.128	0.9998
Cluster-31308.1	0	1	5	3	3	5	1	1	0	0.11	0.47	0.36	0.32	0.49	0.1	0.11	-1.9925	0.99999	2.9972	0.9998
Cluster-31308.0	2	0	2	0	3	1	2	2	1.03	0	1.01	0	1.59	0.49	0.98	1.05	-0.045204	0.99999	-0.1431	0.9998
Cluster-18132.25778	98	224	146	96	37	26	27	28	0.59	1.37	0.77	0.65	0.23	0.15	0.15	0.18	-0.21881	0.99999	-0.40412	0.9998
Cluster-8715.0	0	0	0	0	0	5	0	1	0	0	0	0	0	0.93	0	0.21	-2.2321	0.99999	NA	NA
Cluster-15885.0	0	2	0	1	1	0	0	4	0	0.49	0	0.27	0.24	0	0	0.97	1.9797	0.99999	-0.84371	0.9998
Cluster-38704.0	4	4	8	7	1	2	7	7	0.32	0.33	0.57	0.63	0.08	0.15	0.52	0.58	2.2309	0.99999	0.92427	0.9998
Cluster-18132.25779	4404.99	4039.91	5722.97	4611	1502.07	1391	1386	1500	17.2	15.96	19.38	20.17	5.94	5.02	4.97	6.14	-0.016272	0.99999	0.30158	0.80015
Cluster-20514.0	7	3	4	5	3	6	6	4	0.4	0.17	0.2	0.32	0.17	0.31	0.31	0.24	0.15776	0.99999	-0.12133	0.9998
Cluster-18132.39298	1	3	0	0	1	8	2	25	0.1	0.3	0	0	0.1	0.71	0.18	2.51	1.6595	0.99999	-3.4088	0.9998
Cluster-14709.0	0	0	0	0	4	1	1	0	0	0	0	0	1.84	0.42	0.42	0	-2.388	0.99999	NA	NA
Cluster-19936.0	0	1	1	0	9	3	5	3	0	0.09	0.08	0	0.84	0.26	0.43	0.29	-0.64024	0.99999	-0.016195	0.9998
Cluster-44556.0	2	0	2	0	0	0	1	2	0.54	0	0.5	0	0	0	0.25	0.55	3.0312	0.99999	-0.1431	0.9998
Cluster-18132.20829	5916	5825	7199.03	5088	775	1142	1116	917	77.79	77.57	82.28	74.96	10.32	13.88	13.5	12.63	0.08519	0.99999	0.066786	0.9998
Cluster-4618.0	0	0	0	0	4	1	3	4	0	0	0	0	0.62	0.14	0.42	0.63	0.43934	0.99999	NA	NA
Cluster-15386.0	0	0	0	0	1	4	0	1	0	0	0	0	0.28	1.01	0	0.28	-2.2673	0.99999	NA	NA
Cluster-44311.0	0	0	0	0	0	5	0	0	0	0	0	0	0	2.07	0	0	-3.6952	0.99999	NA	NA
Cluster-34038.0	3	4	3	1	1	1	0	1	0.36	0.49	0.32	0.14	0.12	0.11	0	0.12	-0.98532	0.99999	-0.8423	0.9998
Cluster-12681.0	0	0	0	1	6	2	3	8	0	0	0	0.12	0.66	0.2	0.3	0.91	0.43055	0.99999	1.5798	0.9998
Cluster-12681.1	0	0	0	1	3	0	5	4	0	0	0	0.16	0.42	0	0.64	0.58	1.5082	0.99999	1.5798	0.9998
Cluster-27663.0	1	0	2	0	1	5	3	5	0.18	0	0.33	0	0.18	0.84	0.51	0.94	0.45973	0.99999	0.85773	0.9998
Cluster-18132.33731	1	1	0	1	13	19	20	18	0.11	0.11	0	0.12	1.39	1.86	1.95	1.98	0.24858	0.99999	-0.87812	0.9998
Cluster-37290.0	2	1	4	3	14	13	9	13	0.08	0.04	0.15	0.14	0.59	0.5	0.35	0.57	-0.30278	0.99999	1.2217	0.9998
Cluster-6181.0	0	0	0	0	7	6	3	4	0	0	0	0	0.6	0.47	0.23	0.35	-0.90507	0.99999	NA	NA
Cluster-44835.0	1	0	3	0	1	1	5	2	0.11	0	0.29	0	0.11	0.1	0.51	0.23	1.7817	0.99999	1.442	0.9998
Cluster-42724.1	2	3	2	4	5	5	4	8	0.17	0.26	0.15	0.38	0.43	0.39	0.31	0.71	0.26396	0.99999	0.33843	0.9998
Cluster-7444.0	0	1	0	0	0	2	8	2	0	0.27	0	0	0	0.48	1.93	0.53	2.3466	0.99999	-1.4137	0.9998
Cluster-18132.39205	0	1	3	2	4	0	2	7	0	0.19	0.5	0.42	0.76	0	0.34	1.35	1.1138	0.99999	2.3275	0.9998
Cluster-18132.39204	5	3	0	1	11	13	7	7	0.28	0.17	0	0.06	0.63	0.68	0.37	0.42	-0.78246	0.99999	-2.9254	0.9998
Cluster-18132.39207	0	0	3	0	0	4	2	2	0	0	0.72	0	0	0.98	0.49	0.54	0.06242	0.99999	2.8987	0.9998
Cluster-18132.20820	2348	2176	2754.06	2160.07	582	626	579	615	28.54	26.78	29.09	29.42	7.16	7.03	6.47	7.83	-0.023908	0.99999	0.12778	0.9998
Cluster-18132.39201	0	0	0	0	13	17	24	24	0	0	0	0	0.62	0.74	1.05	1.19	0.67661	0.99999	NA	NA
Cluster-18132.39200	1	0	3	0	1	0	0	3	0.38	0	1.08	0	0.39	0	0	1.16	1.5605	0.99999	1.442	0.9998
Cluster-18132.39203	2	3	5	1	15	8	13	25	0.07	0.11	0.16	0.04	0.56	0.27	0.44	0.96	0.70424	0.99999	0.20134	0.9998
Cluster-18132.39202	1	3	2	0	2	1	5	0	0.26	0.83	0.49	0	0.54	0.25	1.23	0	0.66687	0.99999	-1.0918	0.9998
Cluster-12109.0	1	4	0	5	15	7	16	21	0.04	0.17	0	0.24	0.65	0.28	0.63	0.93	0.7195	0.99999	0.17483	0.9998
Cluster-18132.39209	0	1	0	1	1	0	5	1	0	0.42	0	0.45	0.4	0	1.85	0.4	2.5126	0.99999	0.14581	0.9998
Cluster-18132.39208	9	12	3	3	10	2	3	7	0.43	0.59	0.13	0.16	0.49	0.09	0.13	0.35	-0.30789	0.99999	-1.78	0.9998
Cluster-15723.0	0	0	0	0	2	1	0	0	0	0	0	0	1.26	0.58	0	0	-3.0647	0.99999	NA	NA
Cluster-18132.20825	712	790.02	666.38	595	624	671	700	609.97	8.64	9.71	7.03	8.09	7.67	7.53	7.82	7.76	0.0057007	0.99999	-0.23194	0.9998
Cluster-18132.20824	48781.4	50521.7	48101.6	46793.5	52738	64545.2	53369.1	60737.3	6307.66	6718.86	5569.97	6829.14	6948.09	7765.17	6405.78	8184.43	-0.039883	0.99999	-0.038388	0.9998
Cluster-32425.0	0	11	3	2	0	0	1	1	0	1.09	0.26	0.22	0	0	0.09	0.1	2.4336	0.99999	-1.111	0.9998
Cluster-25131.0	4	3	1	3	1	4	3	2	0.4	0.31	0.09	0.34	0.1	0.37	0.28	0.21	0.02495	0.99999	-0.72397	0.9998
Cluster-37385.0	0	4	0	2	0	0	0	1	0	0.78	0	0.43	0	0	0	0.2	1.4626	0.99999	-0.82015	0.9998
Cluster-42166.1	0	1	0	0	0	0	1	3	0	0.57	0	0	0	0	0.5	1.61	3.4525	0.99999	-1.4137	0.9998
Cluster-42166.0	2	4	3	1	10	9	4	8	0.13	0.26	0.17	0.07	0.66	0.54	0.24	0.54	-0.6667	0.99999	-0.61613	0.9998
Cluster-14060.1	0	0	0	2	2	0	6	2	0	0	0	0.71	0.64	0	1.76	0.64	1.9126	0.99999	2.6097	0.9998
Cluster-14060.0	0	0	0	1	0	1	0	5	0	0	0	0.73	0	0.6	0	3.22	2.3714	0.99999	1.5798	0.9998
Cluster-43702.0	0	0	3	1	3	5	0	1	0	0	0.48	0.2	0.54	0.82	0	0.18	-2.9765	0.99999	3.3947	0.9998
Cluster-12106.0	0	2	0	1	5	0	4	3	0	0.4	0	0.22	0.98	0	0.72	0.6	0.40036	0.99999	-0.84371	0.9998
Cluster-2308.0	0	0	0	0	1	5	5	0	0	0	0	0	0.15	0.66	0.66	0	-0.25967	0.99999	NA	NA
Cluster-19867.0	0	0	7	0	1	1	2	4	0	0	0.99	0	0.16	0.15	0.29	0.65	1.5868	0.99999	4.1195	0.9998
Cluster-13544.0	4	3	0	3	5	1	8	2	0.32	0.24	0	0.27	0.4	0.07	0.58	0.16	0.65962	0.99999	-1.0799	0.9998
Cluster-18132.9841	0	0	0	0	6	9	9	7	0	0	0	0	0.46	0.63	0.63	0.56	0.092141	0.99999	NA	NA
Cluster-18132.27466	21	28	35	16	26	58	57	39	0.8	1.08	1.17	0.68	1	2.04	2	1.55	0.20301	0.99999	0.035951	0.9998
Cluster-18132.27467	1295	1269	1377	1162	1450	1774.98	1765	1763	5.72	5.67	5.27	5.75	6.48	7.24	7.16	8.15	0.12651	0.99999	0.00058829	0.9998
Cluster-18132.27464	1678.45	1430.9	1865.77	1462.15	22	8	24	14	152.93	133.41	150.75	150	2.04	0.68	2.02	1.33	0.28767	0.99999	0.10548	0.9998
Cluster-18132.27465	704	711	909	732	21	12	18	28	24.03	24.65	27.11	28.03	0.73	0.38	0.57	1	0.45719	0.99999	0.22547	0.9998
Cluster-18132.27462	8	13	8	5	135	222	137	98	1.8	3.05	1.65	1.28	31.11	46.74	28.84	22.9	-0.60149	0.99999	-0.69018	0.9998
Cluster-18132.27463	655	654	740	596	5	10	12	16	21.35	21.64	21.07	21.79	0.17	0.3	0.36	0.55	0.91753	0.99999	0.041005	0.9998
Cluster-26392.0	15	13	13	7	0	1	1	0	0.95	0.84	0.73	0.5	0	0.06	0.06	0	0.0027056	0.99999	-0.50122	0.9998
Cluster-18132.27461	78	154	93	62	300	336	378	375	1.13	2.27	1.18	1.01	4.42	4.52	5.06	5.71	0.2368	0.99999	-0.57436	0.9998
Cluster-27630.0	1	2	0	1	0	2	1	0	0.21	0.44	0	0.24	0	0.4	0.2	0	-0.94642	0.99999	-1.4641	0.9998
Cluster-18132.27468	0	4.04	3.01	3.03	3.02	4	6.07	5.08	0	0.36	0.23	0.3	0.27	0.33	0.49	0.46	0.64793	0.99999	0.6364	0.9998
Cluster-18132.27469	0	0	0	1	1	0	1	0	0	0	0	0.85	0.76	0	0.7	0	-0.081845	0.99999	1.5798	0.9998
Cluster-7672.0	0	0	0	0	2	4	5	0	0	0	0	0	0.56	1.03	1.29	0	-0.28461	0.99999	NA	NA
Cluster-11518.0	0	4	0	0	0	2	1	0	0	3.1	0	0	0	1.34	0.68	0	-0.94642	0.99999	-3.3945	0.9998
Cluster-27302.0	0	3	0	6	0	0	0	0	0	0.47	0	1.04	0	0	0	0	NA	NA	1.1908	0.9998
Cluster-1752.0	0	4	0	0	1	5	2	1	0	1.24	0	0	0.3	1.38	0.55	0.3	-0.97212	0.99999	-3.3945	0.9998
Cluster-1752.1	2	4	6	2	5	16	9	2	0.1	0.2	0.26	0.11	0.25	0.72	0.4	0.1	-0.92564	0.99999	0.37979	0.9998
Cluster-27283.0	5	30	1	5.64	4	22	10	6.9	0.91	5.68	0.17	1.17	0.75	3.75	1.7	1.31	-0.57774	0.99999	-2.1974	0.9998
Cluster-43280.0	3	2	2	2	2	3	0	7	0.35	0.24	0.21	0.26	0.24	0.33	0	0.85	0.52474	0.99999	-0.30134	0.9998
Cluster-41663.0	1	1	2	0	0	5	4	2	0.12	0.12	0.21	0	0	0.55	0.44	0.25	0.31313	0.99999	-0.11373	0.9998
Cluster-46167.0	297	301	723	240	247	299	654	246	6.98	7.17	14.81	6.32	5.88	6.5	14.15	6.05	0.69943	0.99999	0.63496	0.9998
Cluster-46167.1	1	0	1	0	0	0	0	0	0.88	0	0.92	0	0	0	0	0	NA	NA	-0.046087	0.9998
Cluster-18132.26237	886	945	982.01	879	1014.55	1206	1111.09	1075	5.38	5.81	5.17	5.98	6.24	6.77	6.2	6.84	-0.02783	0.99999	0.043596	0.9998
Cluster-42196.0	0	0	1	0	6	1	3	1	0	0	0.18	0	1.19	0.18	0.54	0.2	-0.88624	0.99999	1.4178	0.9998
Cluster-2272.0	2	0	0	0	0	1	1	2	0.51	0	0	0	0	0.24	0.24	0.53	1.6099	0.99999	-2.4493	0.9998
Cluster-33523.0	0	0	0	0	0	0	1	3	0	0	0	0	0	0	0.59	1.89	3.4525	0.99999	NA	NA
Cluster-20085.0	0	0	0	1	2	0	0	0	0	0	0	0.45	0.81	0	0	0	-2.5285	0.99999	1.5798	0.9998
Cluster-30226.0	4	6	4	2	3	0	3	0	0.26	0.4	0.23	0.15	0.2	0	0.18	0	-0.11881	0.99999	-0.74929	0.9998
Cluster-4354.0	0	0	0	0	2	2	1	2	0	0	0	0	0.64	0.59	0.29	0.65	-0.41491	0.99999	NA	NA
Cluster-17198.0	0	0	16	0	0	1	8	0	0	0	8.08	0	0	0.49	3.91	0	2.9723	0.99999	5.3112	0.9998
Cluster-25981.0	1	3	0	2	0	0	0	1	0.15	0.48	0	0.35	0	0	0	0.16	1.4626	0.99999	-0.83917	0.9998
Cluster-18591.0	0	2	1	1	4	5	1	1	0	0.28	0.12	0.15	0.56	0.64	0.13	0.14	-2.1728	0.99999	0.051245	0.9998
Cluster-39235.2	0	1	1	0	0	0	0	0	0	0.85	0.79	0	0	0	0	0	NA	NA	-0.016195	0.9998
Cluster-39235.0	8	6	6	4	0	0	0	0	0.93	0.72	0.62	0.53	0	0	0	0	NA	NA	-0.48959	0.9998
Cluster-39235.1	2	0	1	2	0	0	0	0	1.47	0	0.75	1.71	0	0	0	0	NA	NA	0.63319	0.9998
Cluster-18132.33592	2	1	6	5	51	56	55	57	0.37	0.19	1	1.04	9.56	9.59	9.41	10.87	0.059074	0.99999	1.8818	0.9998
Cluster-811.0	0	0	0	0	7	0	0	5	0	0	0	0	1.43	0	0	1.04	-0.53524	0.99999	NA	NA
Cluster-36017.0	0	2	0	0	5	1	0	2	0	0.55	0	0	1.34	0.24	0	0.54	-1.6151	0.99999	-2.3954	0.9998
Cluster-43036.0	1	9	0	0	0	0	0	0	0.36	3.47	0	0	0	0	0	0	NA	NA	-4.7223	0.9998
Cluster-8620.1	0	0	0	0	1	3	0	2	0	0	0	0	0.44	1.21	0	0.88	-0.9414	0.99999	NA	NA
Cluster-8620.0	0	0	0	0	5	1	0	1	0	0	0	0	1.88	0.34	0	0.38	-2.6279	0.99999	NA	NA
Cluster-39910.0	3	2	0	0	4	7	10	3	0.23	0.16	0	0	0.31	0.5	0.71	0.24	0.23049	0.99999	-3.75	0.9998
Cluster-45739.0	0	0	1	0	0	2	6	3	0	0	0.22	0	0	0.45	1.34	0.74	2.2054	0.99999	1.4178	0.9998
Cluster-14738.0	0	0	0	2	0	1	1	2	0	0	0	0.79	0	0.33	0.33	0.71	1.6099	0.99999	2.6097	0.9998
Cluster-11368.0	0	1	0	3	0	0	2	1	0	0.39	0	1.28	0	0	0.7	0.38	3.0059	0.99999	1.7586	0.9998
Cluster-43508.0	5	8	5	1	30	28	20	12	0.31	0.5	0.27	0.07	1.86	1.59	1.13	0.77	-0.87984	0.99999	-1.1689	0.9998
Cluster-43508.1	4	14	8	4	37	35	28	26	0.18	0.63	0.31	0.2	1.66	1.43	1.14	1.2	-0.42924	0.99999	-0.58907	0.9998
Cluster-46703.2	5	17	20	11	0	0	0	0	0.23	0.79	0.8	0.57	0	0	0	0	NA	NA	0.4939	0.9998
Cluster-46703.0	8	33	11	7	0	0	0	0	0.39	1.64	0.47	0.38	0	0	0	0	NA	NA	-1.1745	0.9998
Cluster-46703.1	0	4	5	0	0	0	0	0	0	1.1	1.21	0	0	0	0	0	NA	NA	0.22578	0.9998
Cluster-18132.26735	2	2	0	0	0	5	3	2	0.96	1.03	0	0	0	2.27	1.37	0.99	0.055792	0.99999	-3.4226	0.9998
Cluster-18132.26734	471.01	446	556	410	1535	1913	1232.93	1311	3.16	3.03	3.24	3.09	10.44	11.88	7.61	9.23	-0.43975	0.99999	0.079708	0.9998
Cluster-18132.26737	6	8.79	11.08	4	13	18	3.98	5	0.48	0.72	0.79	0.36	1.07	1.35	0.3	0.42	-1.78	0.99999	-0.032968	0.9998
Cluster-18132.26736	3.01	5.01	4	3	0	0	0	0	0.35	0.6	0.42	0.4	0	0	0	0	NA	NA	-0.17949	0.9998
Cluster-18132.26731	1282.99	1337	1382	1056.13	15	34	68	18	6.11	6.44	5.71	5.63	0.07	0.15	0.3	0.09	0.80708	0.99999	-0.09559	0.9998
Cluster-18132.26730	1307	1195.07	1669	1398.98	0	2	1	2	43	39.92	47.97	51.63	0	0.06	0.03	0.07	0.65571	0.99999	0.30755	0.9998
Cluster-18132.26733	1419	1426	1809	1381	1322	1487	1526	1099	18.95	19.28	21	20.66	17.88	18.35	18.74	15.37	-0.11066	0.99999	0.17279	0.9998
Cluster-18132.26732	527	478	639	491	1055	985	1161	852	6.68	6.13	7.04	6.97	13.53	11.53	13.53	11.3	-0.039265	0.99999	0.17605	0.9998
Cluster-13564.0	0	3	0	1	0	1	3	4	0	0.82	0	0.3	0	0.25	0.74	1.09	2.8223	0.99999	-1.4372	0.9998
Cluster-18132.26739	472	482	544	414	267.04	318	240	298	4.35	4.5	4.36	4.28	2.49	2.71	2.04	2.88	-0.12112	0.99999	0.013886	0.9998
Cluster-18132.26738	173	170	183	156	217	208	233	222	2.61	2.6	2.4	2.64	3.32	2.9	3.24	3.51	0.084945	0.99999	-0.0016674	0.9998
Cluster-18132.20698	1715	1742	2324	1581	1296	1519	1617	1204	16.89	17.37	19.88	17.45	12.93	13.83	14.65	12.42	-0.0075354	0.99999	0.17493	0.9998
Cluster-29239.0	0	0	1	0	0	0	3	0	0	0	0.41	0	0	0	1.22	0	2.9798	0.99999	1.4178	0.9998
Cluster-13286.0	2	1	0	4	0	1	0	0	0.53	0.28	0	1.2	0	0.25	0	0	-1.428	0.99999	0.567	0.9998
Cluster-3420.0	0	6	0	0	0	2	1	1	0	0.99	0	0	0	0.3	0.15	0.17	0.061351	0.99999	-3.9794	0.9998
Cluster-25640.0	1	0	0	0	1	0	1	2	0.36	0	0	0	0.37	0	0.34	0.74	1.5399	0.99999	-1.4436	0.9998
Cluster-18132.30149	1	2	2	2	7	5	5	17	0.08	0.16	0.14	0.18	0.57	0.37	0.37	1.41	0.87232	0.99999	0.44915	0.9998
Cluster-18132.30148	0	0	0	1	0	3	0	1	0	0	0	0.79	0	1.94	0	0.69	-1.4928	0.99999	1.5798	0.9998
Cluster-7747.0	0	0	0	0	2	2	0	2	0	0	0	0	0.39	0.36	0	0.4	-0.97899	0.99999	NA	NA
Cluster-18132.30141	1326	1604.91	1030	1056	2	4	1	3	25.13	30.83	16.99	22.43	0.04	0.07	0.02	0.06	-0.55529	0.99999	-0.45845	0.51233
Cluster-18132.30140	499	720	425	503	2	1	2	0	16.16	23.67	12.02	18.27	0.07	0.03	0.06	0	-0.6536	0.99999	-0.3486	0.9998
Cluster-45232.0	0	0	1	0	2	0	2	1	0	0	0.34	0	0.73	0	0.67	0.37	0.4953	0.99999	1.4178	0.9998
Cluster-23048.0	2	2	4	4	5	8	4	12	0.08	0.09	0.15	0.19	0.21	0.31	0.15	0.53	0.32271	0.99999	1.0266	0.9998
Cluster-18132.30145	1	11	5	12	0	0	0	0	0.32	3.73	1.51	4.41	0	0	0	0	NA	NA	0.60777	0.9998
Cluster-18132.30144	10	12	22	10	0	0	0	0	0.62	0.76	1.2	0.7	0	0	0	0	NA	NA	0.51657	0.9998
Cluster-18132.30147	0	3	0	0	6	0	7	2	0	0.33	0	0	0.65	0	0.69	0.22	0.48415	0.99999	-2.9795	0.9998
Cluster-18132.30146	10	6	1	2	15	25.96	11	8	1.04	0.64	0.09	0.24	1.59	2.52	1.06	0.87	-1.1057	0.99999	-2.366	0.9998
Cluster-19267.0	0	0	1	0	2	0	0	0	0	0	0.71	0	1.45	0	0	0	-2.5285	0.99999	1.4178	0.9998
Cluster-37399.0	0	2	2	0	2	0	1	0	0	1.53	1.41	0	1.45	0	0.67	0	-1.0961	0.99999	-0.091848	0.9998
Cluster-19382.0	4	0	2	4	2	2	2	0	1.04	0	0.48	1.18	0.53	0.49	0.49	0	-1.0435	0.99999	0.63356	0.9998
Cluster-18132.38157	1	0	0	0	5	8	5	20	0.11	0	0	0	0.57	0.83	0.52	2.34	0.97036	0.99999	-1.4436	0.9998
Cluster-39176.0	0	6	2	1	14	4	15	10	0	0.21	0.06	0.04	0.5	0.13	0.48	0.36	0.41733	0.99999	-0.99133	0.9998
Cluster-10042.0	3	0	0	0	1	2	3	4	1.02	0	0	0	0.35	0.64	0.96	1.4	1.2383	0.99999	-3.0351	0.9998
Cluster-41234.0	1	6	1	2	5	9	12	5	0.05	0.29	0.04	0.11	0.24	0.39	0.52	0.24	0.27495	0.99999	-1.1387	0.9998
Cluster-22953.0	0	3	1	4	2	0	0	0	0	0.9	0.27	1.3	0.58	0	0	0	-2.5285	0.99999	0.87045	0.9998
Cluster-18132.33089	137	139	171	119	842	954.01	793	985	2.55	2.62	2.77	2.48	15.88	16.43	13.59	19.2	-0.016474	0.99999	0.07315	0.9998
Cluster-18132.20693	3	6	5	3	0	0	0	0	0.51	1.06	0.78	0.58	0	0	0	0	NA	NA	-0.16907	0.9998
Cluster-18132.33088	143	133	173	121	968	1117	1090	1081	1.33	1.26	1.4	1.26	9.14	9.63	9.35	10.56	0.052707	0.99999	0.092125	0.9998
Cluster-39678.0	3	4	5	2	0	0	1	0	0.44	0.6	0.66	0.33	0	0	0.14	0	1.4213	0.99999	-0.028561	0.9998
Cluster-17434.0	1	3	1	0	0	0	2	0	0.34	1.08	0.32	0	0	0	0.64	0	2.3961	0.99999	-2.0063	0.9998
Cluster-13650.0	1	5	0	1	3	1	1	1	0.29	1.5	0	0.33	0.88	0.27	0.27	0.3	-1.0468	0.99999	-2.4741	0.9998
Cluster-29262.0	1	0	1	0	0	7	1	1	0.26	0	0.24	0	0	1.68	0.24	0.27	-1.7406	0.99999	-0.046087	0.9998
Cluster-24653.0	0	0	1	0	1	0	4	2	0	0	0.24	0	0.27	0	0.99	0.55	2.5261	0.99999	1.4178	0.9998
Cluster-18132.26507	5.03	16	142.22	143	12	0	125	149.81	0.11	0.35	2.68	3.46	0.26	0	2.49	3.39	4.4349	0.99999	3.7987	7.04e-09
Cluster-18132.32770	38	14	15	17	706.77	724.43	716	1120.09	2.34	0.88	0.81	1.18	44.15	41.31	40.68	72.03	0.35802	0.99999	-0.67835	0.9998
Cluster-18132.32771	0	3	1	3	5	7	1	6	0	0.32	0.09	0.35	0.53	0.68	0.1	0.66	-0.75273	0.99999	0.53445	0.9998
Cluster-18132.32772	1	4	2	2	3	2	4	1	0.1	0.39	0.17	0.22	0.29	0.18	0.36	0.1	-0.045394	0.99999	-0.28113	0.9998
Cluster-18132.32773	0	0	0	0	18	31	26	21	0	0	0	0	0.7	1.1	0.92	0.84	-0.055464	0.99999	NA	NA
Cluster-18132.32774	179.61	329.93	286.01	183.99	83.95	86	149.83	92.8	1.46	2.72	2.02	1.68	0.69	0.65	1.12	0.79	0.49675	0.99999	-0.11435	0.9998
Cluster-18132.32775	61	100	87	71	31	47	58	63	3.22	5.37	4.03	4.21	1.66	2.3	2.82	3.47	0.63871	0.99999	-0.0084171	0.9998
Cluster-18132.32776	1	2	15	5	0	1	1	0	0.12	0.25	1.63	0.68	0	0.11	0.11	0	0.0027056	0.99999	2.6962	0.9998
Cluster-18132.32777	9.39	43.11	19	24	1.05	5	3.17	2.2	0.36	1.68	0.64	1.03	0.04	0.18	0.11	0.09	-0.23244	0.99999	-0.21397	0.9998
Cluster-18132.32778	0	2	0	1	0	0	2	0	0	1.18	0	0.63	0	0	1.04	0	2.3961	0.99999	-0.84371	0.9998
Cluster-18132.32779	2	7	3	7	0	0	0	1	0.32	1.17	0.44	1.28	0	0	0	0.17	1.4626	0.99999	0.24594	0.9998
Cluster-45841.0	0	1	1	0	4	0	0	1	0	0.42	0.37	0	1.61	0	0	0.4	-2.0629	0.99999	-0.016195	0.9998
Cluster-27753.0	0	0	1	1	2	3	2	3	0	0	0.11	0.14	0.26	0.36	0.24	0.4	0.010061	0.99999	2.4702	0.9998
Cluster-11116.0	0	0	0	0	1	2	1	7	0	0	0	0	0.24	0.43	0.22	1.67	1.4528	0.99999	NA	NA
Cluster-33240.0	0	0	0	0	2	0	3	1	0	0	0	0	0.71	0	0.97	0.35	0.90601	0.99999	NA	NA
Cluster-18132.38159	3	6	6	3	5	7	14	6	0.21	0.42	0.37	0.23	0.35	0.45	0.89	0.43	0.72334	0.99999	-0.010851	0.9998
Cluster-18132.33083	140.86	182	192	123	425	579	501	428	3.17	4.16	3.77	3.11	9.7	12.07	10.39	10.1	-0.11404	0.99999	-0.03702	0.9998
Cluster-25741.0	0	0	0	0	1	4	0	0	0	0	0	0	0.5	1.82	0	0	-3.7288	0.99999	NA	NA
Cluster-18132.31238	2	2	3	4	166	419.55	104	222	0.02	0.02	0.02	0.03	1.31	3.01	0.74	1.81	-0.80813	0.99999	0.8534	0.9998
Cluster-18132.31239	2	0	0	0	3	3	4	0	0.26	0	0	0	0.4	0.36	0.48	0	-0.6302	0.99999	-2.4493	0.9998
Cluster-27923.0	1	1	2	1	3	2	0	0	0.23	0.24	0.42	0.26	0.7	0.42	0	0	-3.7915	0.99999	0.56556	0.9998
Cluster-5773.0	0	0	0	0	4	0	1	1	0	0	0	0	1.1	0	0.25	0.28	-1.0835	0.99999	NA	NA
Cluster-14173.0	0	0	0	2	0	1	3	2	0	0	0	1.35	0	0.55	1.67	1.19	2.3257	0.99999	2.6097	0.9998
Cluster-39885.1	8	5	4	7	2	0	0	1	0.8	0.51	0.35	0.79	0.2	0	0	0.1	-1.0568	0.99999	-0.18509	0.9998
Cluster-39885.0	1	4	8	3	2	0	3	0	0.12	0.47	0.82	0.39	0.23	0	0.32	0	0.46795	0.99999	1.1129	0.9998
Cluster-18132.31232	1	1	0	1	2	2	2	3	0.26	0.27	0	0.3	0.53	0.49	0.49	0.81	0.31821	0.99999	-0.87812	0.9998
Cluster-46441.0	0	0	0	0	0	3	0	3	0	0	0	0	0	2.49	0	2.64	0.099462	0.99999	NA	NA
Cluster-18132.31234	6	2	2	2	0	0	0	0	1.75	0.61	0.54	0.66	0	0	0	0	NA	NA	-0.98798	0.9998
Cluster-18132.31235	2	3	1	0	10	9	11	7	0.12	0.18	0.05	0	0.59	0.48	0.59	0.42	-0.10022	0.99999	-2.3346	0.9998
Cluster-18132.31236	0	0	0	0	4	0	0	1	0	0	0	0	1.47	0	0	0.37	-2.0629	0.99999	NA	NA
Cluster-18132.31237	148	178	174	125	2564	3068.01	2758	2737	1.33	1.61	1.35	1.26	23.27	25.41	22.73	25.69	-0.039586	0.99999	-0.11857	0.9998
Cluster-21981.0	0	2	1	3	0	0	0	0	0	0.52	0.23	0.85	0	0	0	0	NA	NA	1.1191	0.9998
Cluster-5650.0	3	1	0	0	4	2	4	0	0.46	0.16	0	0	0.62	0.28	0.57	0	-0.65464	0.99999	-3.4362	0.9998
Cluster-32690.0	3	10	0	6	1	7	1	0	2.68	9.95	0	6.29	0.93	5.99	0.86	0	-2.9621	0.99999	-0.94864	0.9998
Cluster-18132.37699	2	7	5	6	4	5	10	3	0.16	0.56	0.35	0.53	0.32	0.37	0.73	0.25	0.5083	0.99999	0.34197	0.9998
Cluster-18132.37690	1	6	2	0	5	4	3	6	0.27	1.69	0.5	0	1.38	1.01	0.76	1.67	-0.0071242	0.99999	-1.8834	0.9998
Cluster-18132.37691	0	4	0	1	3	2	1	1	0	0.69	0	0.19	0.51	0.31	0.16	0.17	-1.3475	0.99999	-1.8593	0.9998
Cluster-18132.37692	16	12	5	11	2	0	0	0	1.19	0.91	0.33	0.92	0.15	0	0	0	-2.5285	0.99999	-0.73779	0.9998
Cluster-18132.37693	4	5	2	2	0	0	0	0	0.62	0.8	0.28	0.35	0	0	0	0	NA	NA	-1.1425	0.9998
Cluster-18132.37694	12	35	7	6	0	0	0	0	0.52	1.55	0.27	0.29	0	0	0	0	NA	NA	-1.8259	0.9998
Cluster-18132.37695	3	5	1	8	1	3	12	1	0.61	1.06	0.19	1.86	0.21	0.57	2.29	0.21	1.6901	0.99999	0.30635	0.9998
Cluster-18132.37696	2	2	4	4	11	7	6	18	0.1	0.1	0.18	0.23	0.57	0.33	0.28	0.96	0.40657	0.99999	1.0266	0.9998
Cluster-18132.37697	383	392	209	170	546	681	286	296	4.55	4.71	2.16	2.26	6.57	7.48	3.12	3.68	-1.0779	0.0090264	-1.0195	0.0053045
Cluster-18132.207	2	1	7	2	2	0	5	2	0.32	0.16	1.01	0.36	0.33	0	0.74	0.33	1.7213	0.99999	1.5242	0.9998
Cluster-11731.4	0	0	5	10	1	0	13	17	0	0	0.33	0.83	0.08	0	0.89	1.31	4.8897	0.8332	5.4259	0.9998
Cluster-18132.205	1	2	0	3	5	7	2	6	0.12	0.25	0	0.41	0.62	0.8	0.23	0.77	-0.56713	0.99999	0.16545	0.9998
Cluster-18132.204	3	1	0	0	6	7	7	1	0.25	0.09	0	0	0.51	0.55	0.54	0.09	-0.731	0.99999	-3.4362	0.9998
Cluster-18132.203	0	0	5	0	118	177	108	111	0	0	0.36	0	9.72	13.32	8.1	9.4	-0.42511	0.99999	3.6344	0.9998
Cluster-11731.0	0	0	0	1	0	0	3	5	0	0	0	0.36	0	0	0.89	1.63	4.4431	0.99999	1.5798	0.9998
Cluster-11731.3	0	0	1	0	0	0	3	2	0	0	0.46	0	0	0	1.36	0.98	3.748	0.99999	1.4178	0.9998
Cluster-11731.2	0	0	3	1	0	0	6	5	0	0	0.96	0.39	0	0	1.91	1.75	4.8896	0.99999	3.3947	0.9998
Cluster-18132.209	61.84	56.09	60.01	40.11	147.96	163.32	174.65	174.89	1.11	1.02	0.94	0.81	2.7	2.72	2.89	3.3	0.16312	0.99999	-0.24107	0.9998
Cluster-18132.208	0	0	1	1	7	13	0	1	0	0	0.14	0.18	1.11	1.89	0	0.16	-4.3011	0.99999	2.4702	0.9998
Cluster-18132.35692	45	83	120	18	517	530	541	366	1.55	2.9	3.61	0.69	18.03	16.87	17.14	13.17	-0.22468	0.99999	0.030958	0.9998
Cluster-18132.35693	0	0	0	0	6	2	2	2	0	0	0	0	1.42	0.43	0.43	0.48	-1.0471	0.99999	NA	NA
Cluster-18132.35690	124.04	94	113	160	757.41	825	986	895	1.07	0.82	0.85	1.55	6.63	6.59	7.83	8.1	0.24013	0.99999	0.37274	0.9998
Cluster-18132.35691	1	4	0	0	2	0	0	1	0.56	2.45	0	0	1.17	0	0	0.58	-1.0568	0.99999	-3.728	0.9998
Cluster-18132.35696	2	12	2	7	2	12	5	10	0.13	0.78	0.11	0.5	0.13	0.71	0.29	0.66	0.15258	0.99999	-0.52036	0.9998
Cluster-18132.35697	1	0	0	0	1	0	0	1	0.83	0	0	0	0.86	0	0	0.84	-0.040556	0.99999	-1.4436	0.9998
Cluster-18132.35694	5	1	5	4	39	60	37	67	0.09	0.02	0.08	0.08	0.74	1.04	0.64	1.31	0.086275	0.99999	0.58015	0.9998
Cluster-18132.35695	2	3	3	0	0	0	0	0	1.28	2.09	1.93	0	0	0	0	0	NA	NA	-0.84046	0.9998
Cluster-30313.0	6	7	9	1	30	74	39	19	0.19	0.23	0.25	0.04	0.98	2.21	1.16	0.64	-0.83303	0.99999	-0.46077	0.9998
Cluster-35053.0	4.54	6	5	8	0	0	0	8	0.51	0.69	0.5	1.01	0	0	0	0.93	4.4718	0.99999	0.30058	0.9998
Cluster-37408.0	2	0	0	0	0	5	0	3	0.68	0	0	0	0	1.6	0	1.06	-0.63614	0.99999	-2.4493	0.9998
Cluster-18132.35699	5.19	4.05	9.09	7.12	14.11	8.15	6.07	15.27	0.22	0.17	0.34	0.34	0.6	0.32	0.24	0.67	-0.082562	0.99999	0.83669	0.9998
Cluster-29056.0	5	3	16	8	0	0	1	0	0.71	0.44	2.05	1.29	0	0	0.13	0	1.4213	0.99999	1.5585	0.9998
Cluster-18132.22690	131.38	115.83	122.89	122.79	82.13	81.28	102.24	118.88	13.46	12.16	11.2	14.18	8.56	7.74	9.71	12.71	0.43075	0.99999	0.019122	0.9998
Cluster-6497.0	0	0	0	0	0	7	1	0	0	0	0	0	0	2.46	0.35	0	-2.7493	0.99999	NA	NA
Cluster-18132.9492	391	387	305	229	772	917	790	676	3.27	3.28	2.22	2.15	6.54	7.09	6.08	5.93	-0.21161	0.99999	-0.53627	0.97563
Cluster-18132.9493	24	52	28	21	261	360	378	327	0.11	0.23	0.11	0.1	1.17	1.47	1.54	1.51	0.18155	0.99999	-0.6167	0.9998
Cluster-18132.9490	188	151	175	140	66	66	45	75	14.15	11.6	11.63	11.85	5.05	4.61	3.13	5.9	-0.13949	0.99999	-0.097654	0.9998
Cluster-18132.9491	604	644.95	658	515.84	210	177	178	242	12.64	13.69	12	12.11	4.45	3.43	3.43	5.3	0.10627	0.99999	-0.078795	0.9998
Cluster-18132.9496	6	4	21	16	7	7	31	28	0.14	0.09	0.42	0.41	0.16	0.15	0.65	0.67	2.0635	0.99999	1.8911	0.9998
Cluster-18132.9497	7	3	10	9	10	13	28	40	0.31	0.14	0.39	0.45	0.45	0.54	1.15	1.86	1.5684	0.99999	0.93607	0.9998
Cluster-18132.34349	2	2	0	3	5	10	5	5	0.18	0.18	0	0.3	0.45	0.83	0.41	0.47	-0.57153	0.99999	-0.26103	0.9998
Cluster-18132.34348	0	0	0	2	4	2	4	2	0	0	0	0.33	0.59	0.27	0.54	0.3	-0.045398	0.99999	2.6097	0.9998
Cluster-18132.34347	0	0	1	1	0	4	1	0	0	0	0.52	0.61	0	2.01	0.5	0	-1.9438	0.99999	2.4702	0.9998
Cluster-18132.34346	0	2	1	1	4	5	6	3.24	0	1.08	0.49	0.58	2.06	2.36	2.85	1.66	-0.014415	0.99999	0.051245	0.9998
Cluster-18132.9498	0	0	0	0	2	5	1	4	0	0	0	0	0.8	1.83	0.37	1.6	-0.44512	0.99999	NA	NA
Cluster-18132.34344	8	13	7	10	10	11	10	13	0.28	0.47	0.22	0.4	0.36	0.36	0.33	0.48	0.12841	0.99999	-0.24962	0.9998
Cluster-18132.34343	0	1	0	2	6	12	3	6	0	0.07	0	0.16	0.42	0.77	0.19	0.43	-0.97548	0.99999	1.1719	0.9998
Cluster-18132.34342	1	1	0	0	5	5	8	9	0.09	0.1	0	0	0.47	0.43	0.69	0.88	0.75712	0.99999	-2.4226	0.9998
Cluster-18132.34341	7	3	10	4	0	6	1	0	0.61	0.27	0.77	0.39	0	0.48	0.08	0	-2.5274	0.99999	0.44202	0.9998
Cluster-18132.34340	1.99	5	3	2	2	1	0	0	0.31	0.8	0.42	0.35	0.32	0.14	0	0	-3.0647	0.99999	-0.47502	0.9998
Cluster-27195.0	0	2	2	2	0	0	0	0	0	1.66	1.54	1.76	0	0	0	0	NA	NA	1.0502	0.9998
Cluster-31781.0	0	0	2	0	0	0	0	0	0	0	1.11	0	0	0	0	0	NA	NA	2.3187	0.9998
Cluster-24967.0	1	4	1	3	0	0	1	0	0.22	0.9	0.2	0.74	0	0	0.2	0	1.4213	0.99999	-0.21655	0.9998
Cluster-23276.0	2	0	1	1	0	0	0	0	0.78	0	0.37	0.45	0	0	0	0	NA	NA	0.0013714	0.9998
Cluster-43155.0	1	3	3	2	6	4	0	4	0.07	0.22	0.19	0.16	0.44	0.27	0	0.3	-1.3162	0.99999	0.33301	0.9998
Cluster-35217.0	4	6	6	2	0	0	0	0	0.5	0.77	0.67	0.28	0	0	0	0	NA	NA	-0.35806	0.9998
Cluster-5034.0	0	1	0	0	2	0	2	2	0	0.64	0	0	1.22	0	1.13	1.2	0.92454	0.99999	-1.4137	0.9998
Cluster-10717.0	2	0	0	1	2	0	0	0	0.52	0	0	0.3	0.54	0	0	0	-2.5285	0.99999	-0.89717	0.9998
Cluster-18697.0	4	1	2	1	0	0	1	1	1.11	0.29	0.51	0.32	0	0	0.26	0.29	2.4336	0.99999	-0.76949	0.9998
Cluster-36359.0	3	2	1	3	0	0	0	0	0.54	0.38	0.16	0.62	0	0	0	0	NA	NA	-0.23728	0.9998
Cluster-18132.22699	2938.04	2575.51	3660	2380.99	2515.24	2674.95	2728	2382.99	16.54	14.67	17.88	15.01	14.33	13.91	14.12	14.05	-0.033571	0.99999	0.12504	0.9998
Cluster-9284.0	0	0	0	0	0	2	1	7	0	0	0	0	0	0.87	0.44	3.3	2.078	0.99999	NA	NA
Cluster-32139.0	2	1	2	2	3	5	2	4	0.29	0.15	0.26	0.33	0.44	0.67	0.27	0.6	-0.39679	0.99999	0.43332	0.9998
Cluster-36353.0	1	0	6	4	1	0	0	0	0.42	0	2.43	1.94	0.43	0	0	0	-1.5126	0.99999	3.3102	0.9998
Cluster-9876.1	2	0	0	1	2	0	1	0	0.72	0	0	0.41	0.74	0	0.34	0	-1.0961	0.99999	-0.89717	0.9998
Cluster-47086.0	2	0	1	0	1	7	13	3	0.16	0	0.07	0	0.08	0.5	0.93	0.24	1.0181	0.99999	-1.0505	0.9998
Cluster-31573.1	0	2	1	2	0	1	0	0	0	0.66	0.3	0.72	0	0.3	0	0	-1.428	0.99999	0.68126	0.9998
Cluster-31573.0	1	1	0	2	1	0	0	0	0.37	0.4	0	0.86	0.38	0	0	0	-1.5126	0.99999	0.15564	0.9998
Cluster-25347.1	0	0	0	1	1	1	1	1	0	0	0	0.51	0.46	0.42	0.42	0.46	-0.010667	0.99999	1.5798	0.9998
Cluster-25347.0	1	2	1	1	1	4	1	4	0.12	0.24	0.1	0.13	0.12	0.44	0.11	0.49	0.052648	0.99999	-0.55145	0.9998
Cluster-38497.1	9	5	3	7	3	2	9	2	0.66	0.37	0.19	0.57	0.22	0.14	0.61	0.15	1.0909	0.99999	-0.41526	0.9998
Cluster-38497.0	0	0	1	0	2	0	0	1	0	0	0.42	0	0.9	0	0	0.45	-1.0568	0.99999	1.4178	0.9998
Cluster-9016.0	0	0	0	0	0	1	2	4	0	0	0	0	0	0.28	0.56	1.23	2.6077	0.99999	NA	NA
Cluster-40721.0	1	4	1	0	1	7	9	5	0.27	1.12	0.25	0	0.27	1.76	2.26	1.39	0.83817	0.99999	-2.3241	0.9998
Cluster-45110.1	0	0	1	0	0	1	4	1	0	0	0.33	0	0	0.33	1.32	0.36	2.3109	0.99999	1.4178	0.9998
Cluster-45110.0	0	2	6	1	0	3	17	3	0	0.15	0.38	0.08	0	0.2	1.13	0.23	2.7556	0.99999	1.7499	0.9998
Cluster-20251.0	1	0	4	0	1	4	8	0	0.23	0	0.83	0	0.23	0.85	1.69	0	0.67319	0.99999	1.857	0.9998
Cluster-10592.0	0	0	0	0	1	1	1	2	0	0	0	0	0.17	0.16	0.16	0.35	0.586	0.99999	NA	NA
Cluster-46569.0	0	2	1	4	0	0	0	0	0	0.78	0.35	1.68	0	0	0	0	NA	NA	1.4547	0.9998
Cluster-21869.0	0	0	0	4	1	4	2	0	0	0	0	1.07	0.24	0.88	0.44	0	-1.3193	0.99999	3.6133	0.9998
Cluster-6115.2	0	0	0	0	1	0	2	9	0	0	0	0	0.25	0	0.46	2.29	3.4462	0.99999	NA	NA
Cluster-23290.0	2	2	0	0	1	1	1	0	0.41	0.43	0	0	0.21	0.19	0.19	0	-1.0226	0.99999	-3.4226	0.9998
Cluster-6115.1	2	1	0	0	18	9	3	11	0.16	0.08	0	0	1.42	0.65	0.22	0.89	-0.9644	0.99999	-3.0166	0.9998
Cluster-10922.0	2	0	0	3	0	2	1	2	0.62	0	0	1.05	0	0.58	0.29	0.64	0.65571	0.99999	0.72327	0.9998
Cluster-1830.0	0	2	0	0	1	11	5	3	0	0.23	0	0	0.11	1.13	0.51	0.35	-0.54183	0.99999	-2.3954	0.9998
Cluster-41969.0	0	1	0	1	0	0	4	1	0	0.38	0	0.41	0	0	1.34	0.37	3.7326	0.99999	0.14581	0.9998
Cluster-20236.0	3	2	3	5	3	5	3	9	0.39	0.27	0.35	0.73	0.39	0.6	0.36	1.21	0.60919	0.99999	0.73387	0.9998
Cluster-22910.0	0	0	8	1	0	0	4	3	0	0	1.21	0.19	0	0	0.62	0.52	4.2356	0.99999	4.5202	0.9998
Cluster-37609.0	0	0	17	8	0	0	5	5	0	0	0.69	0.42	0	0	0.21	0.24	4.7556	0.99999	6.0601	0.31909
Cluster-25394.0	0	2	1	4	0	0	0	0	0	0.38	0.17	0.84	0	0	0	0	NA	NA	1.4547	0.9998
Cluster-27925.0	2	3	2	5	9	2	3	4	0.16	0.24	0.14	0.44	0.71	0.14	0.22	0.33	-0.70415	0.99999	0.57414	0.9998
Cluster-17067.1	1	2	1	1	0	0	1	5	0.51	1.11	0.51	0.59	0	0	0.49	2.63	4.0437	0.99999	-0.55145	0.9998
Cluster-27878.0	32	24	26	22	29	36	61	71	0.44	0.33	0.31	0.34	0.4	0.45	0.76	1.01	1.0216	0.99999	-0.21116	0.9998
Cluster-6685.3	2	2	1	1	14.54	31.93	28	29	0.28	0.29	0.13	0.16	2.08	4.17	3.65	4.24	0.29412	0.99999	-0.9754	0.9998
Cluster-30393.0	17	14	23	17	0	1	0	1	0.54	0.45	0.63	0.6	0	0.03	0	0.03	0.043953	0.99999	0.3711	0.9998
Cluster-15963.0	0	1	0	1	0	3	0	1	0	0.23	0	0.25	0	0.63	0	0.23	-1.4928	0.99999	0.14581	0.9998
Cluster-18132.3408	1	2	0	2	1	0	3	0	0.27	0.56	0	0.61	0.27	0	0.75	0	1.4856	0.99999	-0.42497	0.9998
Cluster-31699.0	4	0	0	2	0	2	0	0	1.76	0	0	1.01	0	0.83	0	0	-2.3764	0.99999	-0.87391	0.9998
Cluster-32238.0	0	2	5	0	2	2	2	1	0	0.28	0.6	0	0.27	0.25	0.25	0.14	-0.43686	0.99999	1.221	0.9998
Cluster-18132.3403	0	0	0	0	1	0	0	0	0	0	0	0	0.82	0	0	0	-1.5126	0.99999	NA	NA
Cluster-18132.3402	149	168	174	148	285	320	388	273	1.12	1.28	1.13	1.24	2.16	2.22	2.68	2.15	0.11453	0.99999	0.039441	0.9998
Cluster-18132.3401	295	289	268	169	32	51	40	33	15.8	15.76	12.61	10.17	1.74	2.53	1.98	1.85	-0.18268	0.99999	-0.42364	0.9998
Cluster-18132.3400	0	0	2	0	2	0	0	1	0	0	0.72	0	0.78	0	0	0.39	-1.0568	0.99999	2.3187	0.9998
Cluster-18132.3407	8	7	13	13	4	8	11	9	0.32	0.29	0.46	0.59	0.16	0.3	0.41	0.38	0.74545	0.99999	0.81865	0.9998
Cluster-18132.3406	360	335	511.04	401.9	380.85	495.01	543	465	1.85	1.74	2.27	2.31	1.98	2.35	2.56	2.5	0.1986	0.99999	0.40258	0.9998
Cluster-18132.3405	86	112.01	110	91	32	38	46	39	1.04	1.37	1.16	1.24	0.39	0.43	0.51	0.5	0.27251	0.99999	0.038451	0.9998
Cluster-18132.3404	0	1	0	0	0	0	0	0	0	0.77	0	0	0	0	0	0	NA	NA	-1.4137	0.9998
Cluster-3558.0	0	0	0	0	0	3	0	2	0	0	0	0	0	0.73	0	0.54	-0.48533	0.99999	NA	NA
Cluster-23135.0	1	1	2	2	11	8	14	7	0.05	0.06	0.1	0.12	0.61	0.4	0.71	0.4	0.11078	0.99999	1.0265	0.9998
Cluster-34589.0	0	1	0	2	1	1	1	2	0	0.32	0	0.68	0.31	0.28	0.28	0.62	0.586	0.99999	1.1719	0.9998
Cluster-38950.0	0	0	0	0	3	1	2	1	0	0	0	0	1.43	0.44	0.88	0.48	-0.47208	0.99999	NA	NA
Cluster-42665.0	0	2	3	3	0	1	0	4	0	0.34	0.44	0.55	0	0.15	0	0.68	2.0499	0.99999	1.6339	0.9998
Cluster-18132.15836	388	354	531	396	10	6	12	20	3.56	3.28	4.23	4.06	0.09	0.05	0.1	0.19	0.98195	0.99999	0.32606	0.9998
Cluster-34408.0	0	5	3	1	8	7	4	14	0	0.2	0.1	0.04	0.32	0.25	0.14	0.57	0.26718	0.99999	-0.3386	0.9998
Cluster-12311.0	0	0	0	3	0	2	1	5	0	0	0	3	0	1.63	0.83	4.33	1.6626	0.99999	3.198	0.9998
Cluster-10797.0	0	0	0	0	3	0	0	3	0	0	0	0	1.52	0	0	1.51	-0.047167	0.99999	NA	NA
Cluster-18132.21958	4	5	6	2	11	12	18	5	0.13	0.17	0.17	0.07	0.37	0.37	0.55	0.17	-0.02772	0.99999	-0.20879	0.9998
Cluster-1953.0	0	0	0	0	1	0	1	2	0	0	0	0	0.52	0	0.48	1.03	1.5399	0.99999	NA	NA
Cluster-18132.40338	3	1	5	4	8	12.42	15	16	0.13	0.04	0.18	0.19	0.34	0.48	0.58	0.7	0.63652	0.99999	1.1699	0.9998
Cluster-148.0	12	2	0	0	6	1	0	0	2.03	0.35	0	0	1.04	0.16	0	0	-4.3161	0.99999	-5.2496	0.9998
Cluster-18132.21954	55	50.03	40	52	162.89	192	188.05	186	1.12	1.04	0.71	1.19	3.37	3.63	3.54	3.98	0.070202	0.99999	-0.14796	0.9998
Cluster-28843.0	0	0	3	0	5	0	6	0	0	0	0.49	0	0.93	0	1.01	0	0.14279	0.99999	2.8987	0.9998
Cluster-18132.40334	3	2	0	0	5	8	6.9	7.07	2.14	1.57	0	0	3.71	5.44	4.73	5.13	0.11244	0.99999	-3.75	0.9998
Cluster-30764.0	4	6	6	4	0	0	0	0	0.44	0.67	0.59	0.49	0	0	0	0	NA	NA	0.0040696	0.9998
Cluster-18132.40337	0	2	9	2	0	2	1	0	0	0.22	0.87	0.24	0	0.2	0.1	0	-0.94642	0.99999	2.411	0.9998
Cluster-18132.21957	41	27	34	35	16	41	22	31	3.41	2.29	2.5	3.27	1.35	3.16	1.69	2.69	-0.077353	0.99999	0.044222	0.9998
Cluster-28942.0	0	0	3	0	3	0	0	3	0	0	1.04	0	1.13	0	0	1.13	-0.047167	0.99999	2.8987	0.9998
Cluster-30163.0	7	15	14	13	0	2	0	2	0.45	0.98	0.79	0.93	0	0.12	0	0.13	0.098515	0.99999	0.32582	0.9998
Cluster-18132.40331	32	30	13	23	12	12	11	11	0.82	0.78	0.29	0.66	0.31	0.28	0.26	0.29	-0.13634	0.99999	-0.72355	0.9998
Cluster-1557.0	2	0	0	0	0	0	0	0	1.25	0	0	0	0	0	0	0	NA	NA	-2.4493	0.9998
Cluster-18132.40330	0	2	0	0	23	20	12	9	0	0.06	0	0	0.65	0.52	0.31	0.26	-1.0548	0.99999	-2.3954	0.9998
Cluster-18132.6581	246	218	362	262	370	335.87	360	310	9.36	8.43	12.04	11.18	14.27	11.83	12.62	12.34	-0.093118	0.99999	0.42991	0.9998
Cluster-18132.6580	349	365	502	305	283	310	431	371	3.92	4.15	4.9	3.84	3.22	3.22	4.45	4.36	0.42521	0.99999	0.16888	0.9998
Cluster-18132.6583	0	0	0	0	0	0	1	0	0	0	0	0	0	0	0.35	0	1.4213	0.99999	NA	NA
Cluster-3203.0	0	0	0	0	3	0	5	0	0	0	0	0	0.7	0	1.06	0	0.61909	0.99999	NA	NA
Cluster-18132.6585	0	1	1	0	1	0	19	4	0	0.12	0.1	0	0.11	0	1.99	0.47	4.4717	0.99999	-0.016195	0.9998
Cluster-18132.40333	0	0	0	0	5	8	5	3	0	0	0	0	0.92	1.34	0.84	0.56	-0.70274	0.99999	NA	NA
Cluster-18132.6587	0	1	3	0	1	11	7	5	0	0.12	0.32	0	0.12	1.21	0.77	0.62	0.044585	0.99999	1.4688	0.9998
Cluster-18132.6586	1	0	0	0	3	1	0	0	0.43	0	0	0	1.32	0.4	0	0	-3.4924	0.99999	-1.4436	0.9998
Cluster-18132.6589	0	0	0	0	6	0	3	2	0	0	0	0	1.18	0	0.54	0.4	-0.35267	0.99999	NA	NA
Cluster-18132.6588	2	18	3	16	18	16	39	41	0.05	0.46	0.07	0.46	0.46	0.38	0.91	1.09	1.2211	0.99999	0.068094	0.9998
Cluster-18132.21953	59	30	40	24	17	14	8	8	2.35	1.22	1.4	1.07	0.69	0.52	0.29	0.33	-0.97231	0.99999	-0.49216	0.9998
Cluster-18132.4989	2	7	2	5	5	10	3	9	0.15	0.54	0.13	0.43	0.39	0.7	0.21	0.71	-0.29144	0.99999	-0.26671	0.9998
Cluster-18132.4988	276	446	361	240	1099	1463	1128	1123	2.99	4.88	3.39	2.91	12.04	14.63	11.22	12.72	-0.18648	0.99999	-0.26033	0.9998
Cluster-31204.0	2	1	3	2	1	3	4	8	0.23	0.12	0.31	0.26	0.12	0.32	0.43	0.96	1.6177	0.99999	0.72808	0.9998
Cluster-9472.0	0	0	0	0	0	0	4	1	0	0	0	0	0	0	1.48	0.4	3.7326	0.99999	NA	NA
Cluster-18132.4983	801	771	832	640	397	539	460	411	42.76	41.91	39	38.38	21.51	26.66	22.66	22.94	-0.10517	0.99999	-0.087067	0.9998
Cluster-18132.4982	10	15	11	6	8	11	23	15	0.86	1.31	0.83	0.58	0.7	0.87	1.82	1.34	0.99241	0.99999	-0.56431	0.9998
Cluster-11557.1	0	2	1	1	3	2	2	0	0	0.79	0.36	0.43	1.15	0.7	0.71	0	-1.3793	0.99999	0.051245	0.9998
Cluster-11557.0	0	5	0	6	3	7	2	1	0	0.71	0	0.94	0.42	0.9	0.26	0.14	-1.7277	0.99999	0.45356	0.9998
Cluster-18132.4987	245.91	114	147	233.28	148.18	206.98	161	173.18	33.28	15.88	17.84	35.64	20.44	26.07	20.23	24.42	-0.085048	0.99999	0.12904	0.9998
Cluster-18132.4986	2	6	3	5	6	13	7	2	0.14	0.43	0.19	0.39	0.43	0.85	0.45	0.15	-1.0795	0.99999	0.071864	0.9998
Cluster-18132.4985	43	30	15	20	87	188	67	95	1.81	1.28	0.55	0.94	3.71	7.31	2.59	4.17	-0.73959	0.99999	-1.0219	0.9998
Cluster-18132.4984	0	2	2	0	3	10	2	2	0	0.28	0.24	0	0.41	1.25	0.25	0.28	-1.6708	0.99999	-0.091848	0.9998
Cluster-11626.0	0	0	0	0	2	4	1	1	0	0	0	0	0.9	1.64	0.41	0.45	-1.5713	0.99999	NA	NA
Cluster-39856.0	0	2	1	9	0	0	0	0	0	0.36	0.16	1.78	0	0	0	0	NA	NA	2.4819	0.9998
Cluster-42341.0	4	2	7	4	1	0	0	0	0.43	0.22	0.68	0.49	0.11	0	0	0	-1.5126	0.99999	0.85507	0.9998
Cluster-42341.1	5	6	2	4	0	0	0	0	1.04	1.29	0.38	0.94	0	0	0	0	NA	NA	-0.80561	0.9998
Cluster-11366.0	1	0	0	3	0	2	1	0	0.43	0	0	1.48	0	0.81	0.41	0	-0.94642	0.99999	1.7327	0.9998
Cluster-22789.0	0	1	1	0	4	3	3	3	0	0.12	0.11	0	0.48	0.33	0.33	0.37	-0.24325	0.99999	-0.016195	0.9998
Cluster-17692.0	0	1	1	4	4	4	0	3	0	0.12	0.1	0.52	0.47	0.43	0	0.36	-1.395	0.99999	2.4404	0.9998
Cluster-15323.0	2	1	0	0	1	4	2	0	0.35	0.18	0	0	0.18	0.64	0.32	0	-1.3193	0.99999	-3.0166	0.9998
Cluster-14865.0	0	0	0	4	2	3	6	0	0	0	0	0.46	0.21	0.28	0.57	0	0.23042	0.99999	3.6133	0.9998
Cluster-9915.0	0	0	0	0	2	3	5	5	0	0	0	0	0.23	0.32	0.53	0.59	1.0026	0.99999	NA	NA
Cluster-40316.0	24	15	22	22	31	25	11	62	0.37	0.24	0.3	0.38	0.49	0.36	0.16	1.01	0.38953	0.99999	0.19469	0.9998
Cluster-31410.1	0	0	0	2	3	6	1	2	0	0	0	0.45	0.61	1.11	0.18	0.41	-1.5613	0.99999	2.6097	0.9998
Cluster-31410.0	6	0	0	0	6	4	3	1	0.88	0	0	0	0.9	0.55	0.41	0.15	-1.3631	0.99999	-4.0352	0.9998
Cluster-4766.0	0	2	0	0	2	5	2	3	0	0.3	0	0	0.3	0.68	0.27	0.46	-0.45865	0.99999	-2.3954	0.9998
Cluster-23680.0	6	1	1	1	2	0	1	2	1.56	0.27	0.24	0.3	0.53	0	0.24	0.54	0.51907	0.99999	-1.8025	0.9998
Cluster-41967.0	0	0	0	0	3	0	0	0	0	0	0	0	2.8	0	0	0	-3.1157	0.99999	NA	NA
Cluster-18865.0	197	215	262	222	105	137	157	129	9.36	10.39	10.91	11.84	5.06	6.03	6.88	6.41	0.2363	0.99999	0.2486	0.9998
Cluster-18132.10312	0	5	2	5	0	0	0	0	0	0.68	0.24	0.74	0	0	0	0	NA	NA	0.59656	0.9998
Cluster-37607.2	2	0	1	0	3	5	6	4	0.18	0	0.08	0	0.28	0.42	0.5	0.38	0.32159	0.99999	-1.0505	0.9998
Cluster-37607.1	0	0	1	5	4	3	4	0	0	0	0.1	0.63	0.46	0.31	0.42	0	-0.86268	0.99999	4.1509	0.9998
Cluster-18132.10311	16	12	20	6	1	0	0	1	0.82	0.63	0.9	0.35	0.05	0	0	0.05	-0.040556	0.99999	-0.15905	0.9998
Cluster-18132.18169	147.51	145.36	220.31	22.98	109.96	139.29	152.57	19.9	9.13	9.17	12	1.6	6.91	7.99	8.72	1.29	-0.55826	0.99999	-0.37532	0.9998
Cluster-18132.18168	122	174	165	154	229	256	265.05	300	4.17	6.04	4.93	5.91	7.94	8.1	8.35	10.74	0.21584	0.99999	0.13442	0.9998
Cluster-18132.10314	977	1005	625	467	355	468	262	247	20.15	21.02	11.23	10.8	7.42	8.93	4.97	5.33	-0.69468	0.94267	-0.85324	0.00016019
Cluster-18132.10315	474.92	544	675	414	609	695	723	724	4.66	5.41	5.76	4.55	6.06	6.31	6.53	7.45	0.14424	0.99999	0.089746	0.9998
Cluster-18132.18165	23	53	29	38	83	88	73	76.01	0.36	0.84	0.4	0.67	1.32	1.28	1.05	1.25	-0.20673	0.99999	-0.12656	0.9998
Cluster-18132.18164	997.02	851	991	881	855	892	871	840	21.42	18.54	18.54	21.22	18.61	17.72	17.22	18.89	-0.040221	0.99999	0.035315	0.9998
Cluster-18132.10318	138	130	160	99.94	106	114.02	164	118	2.61	2.49	2.63	2.12	2.03	1.99	2.85	2.34	0.34399	0.99999	-0.050136	0.9998
Cluster-18132.10319	405	490.01	533.09	465	1161	1694	1167.55	1043	5.34	6.54	6.11	6.87	15.51	20.65	14.16	14.4	-0.36701	0.99999	0.17696	0.9998
Cluster-18132.18161	2	1	8	9	11	18	15	16	0.12	0.06	0.43	0.62	0.68	1.02	0.84	1.02	0.10377	0.99999	2.5322	0.9998
Cluster-18132.18160	6	15	1	2	0	0	0	0	0.7	1.79	0.1	0.26	0	0	0	0	NA	NA	-2.743	0.9998
Cluster-18132.18163	6	0	1	6	3	5	1	11	5.37	0	0.93	6.29	2.8	4.28	0.86	9.96	0.62164	0.99999	0.3215	0.9998
Cluster-18132.18162	35.38	62.78	31.2	40.18	48.49	63.58	97.27	68.71	9.48	17.61	7.75	12.25	13.31	15.95	24.42	19.05	0.56096	0.99999	-0.41425	0.9998
Cluster-18132.1005	289	414	492	312	854.01	1014	856.97	737	4.52	6.57	6.7	5.47	13.54	14.67	12.34	12.08	-0.23609	0.99999	0.19282	0.9998
Cluster-18132.1004	27	1	5	3	44	42	26	25	0.54	0.02	0.09	0.07	0.9	0.78	0.48	0.53	-0.7672	0.99999	-1.839	0.9998
Cluster-18132.1007	2	2	5	0	0	5	5	1	0.29	0.3	0.66	0	0	0.68	0.68	0.15	0.30141	0.99999	0.20355	0.9998
Cluster-18132.1006	0	0	1	2	0	0	1	1	0	0	0.79	1.81	0	0	0.74	0.79	2.4336	0.99999	3.1037	0.9998
Cluster-18132.1001	0	0	0	0	2	1	0	1	0	0	0	0	1.04	0.48	0	0.52	-1.5976	0.99999	NA	NA
Cluster-18132.1000	0	29	4	0	1	63	39.94	20	0	0.74	0.09	0	0.03	1.47	0.93	0.53	-0.038994	0.99999	-2.9599	0.9998
Cluster-18132.1003	0	1	0	0	0	1	1	2	0	0.37	0	0	0	0.33	0.33	0.73	1.6099	0.99999	-1.4137	0.9998
Cluster-18132.1002	2	0	2	0	3	5	3	7	0.25	0	0.22	0	0.38	0.58	0.35	0.91	0.3426	0.99999	-0.1431	0.9998
Cluster-36826.0	14	12	22	8	11	9	3	3	0.41	0.36	0.56	0.26	0.33	0.24	0.08	0.09	-1.7556	0.99999	0.16562	0.9998
Cluster-18132.1009	6	11	11	6	11	21	20	8	0.15	0.28	0.24	0.17	0.28	0.48	0.46	0.21	-0.19566	0.99999	-0.006575	0.9998
Cluster-18132.1008	3	3	1	0	2	7	8	0	0.27	0.28	0.08	0	0.18	0.59	0.67	0	-0.17528	0.99999	-2.6015	0.9998
Cluster-45776.0	1	5	2	2	0	0	0	0	0.18	0.92	0.32	0.4	0	0	0	0	NA	NA	-0.54243	0.9998
Cluster-18132.19698	40	33	40	30	23	10	13	16	4.29	3.63	3.82	3.63	2.51	1	1.29	1.79	-0.22209	0.99999	-0.056177	0.9998
Cluster-18132.19699	18789	16993	24488	19297.9	3454.96	3548.98	3896	3247	170.02	155.65	192.4	195.61	31.65	29.68	32.41	30.77	0.014508	0.99999	0.29959	0.62603
Cluster-18132.19694	5	3	7	10	9	9	12	12	0.26	0.16	0.32	0.58	0.47	0.43	0.57	0.65	0.40439	0.99999	1.1331	0.9998
Cluster-18132.19695	3078	3137.21	3996.89	2753	676	551	660	559	34.97	36.09	39.45	35.04	7.78	5.79	6.9	6.65	-0.031896	0.99999	0.11902	0.9998
Cluster-18132.19696	327	330.38	443	266	513	559	699.94	563	6.69	6.85	7.89	6.1	10.63	10.57	13.18	12.06	0.22462	0.99999	0.10095	0.9998
Cluster-18132.19697	275	283	324	247	601.99	651	626	623	5.16	5.38	5.29	5.19	11.44	11.29	10.81	12.24	-0.012744	0.99999	0.041354	0.9998
Cluster-18132.19690	1599.57	1972.1	2352.27	1805	161.64	357.55	166	245	24.89	31.09	31.83	31.47	2.55	5.14	2.38	3.99	-0.31309	0.99999	0.22963	0.9998
Cluster-18132.19691	77.93	110	145.01	87.01	14	16	15	9	14.2	20.76	23.98	17.95	2.6	2.72	2.55	1.7	-0.33653	0.99999	0.29898	0.9998
Cluster-18132.19692	171.95	262	297.7	78.05	14	41	20	18	27.39	43.1	42.8	14.06	2.28	6.09	2.96	2.98	-0.50933	0.99999	-0.267	0.9998
Cluster-18132.19693	588	552	602	505	1893.16	1825	2161.39	1350.95	6.12	5.81	5.44	5.89	19.95	17.55	20.68	14.72	-0.10428	0.99999	-0.028747	0.9998
Cluster-37262.0	2	1	1	4	29	6	8	4	0.14	0.07	0.06	0.33	2.14	0.4	0.54	0.3	-1.6155	0.99999	0.83635	0.9998
Cluster-18132.13461	401	526	475	437	507	568	588	599	5.4	7.18	5.56	6.6	6.92	7.07	7.28	8.45	0.13669	0.99999	0.00122	0.9998
Cluster-18132.13460	695	725.99	616	583.75	351	425.99	375.83	516.93	28.13	29.87	21.82	26.52	14.41	15.96	14.02	21.89	0.2033	0.99999	-0.22003	0.9998
Cluster-18132.13463	9	26	8	12	25	13	30	33	0.85	2.5	0.67	1.27	2.39	1.14	2.61	3.24	0.69865	0.99999	-0.74289	0.9998
Cluster-18132.13462	2	4	2	4	6	0	2	1	0.2	0.42	0.18	0.46	0.62	0	0.19	0.11	-1.0952	0.99999	0.078167	0.9998
Cluster-18132.13465	456.99	429	340	271	1092	1012	735	813	3.47	3.3	2.24	2.31	8.4	7.11	5.14	6.47	-0.45505	0.99999	-0.52614	0.87502
Cluster-18511.0	4	4	10	0	0	0	0	0	0.46	0.48	1.04	0	0	0	0	0	NA	NA	0.20106	0.9998
Cluster-41171.0	2	5	1	3	2	4	0	1	0.26	0.67	0.12	0.44	0.27	0.49	0	0.14	-2.5527	0.99999	-0.70891	0.9998
Cluster-36521.0	140.93	187.52	188.76	124.97	185.76	333.55	307	187.35	8.12	11.01	9.56	8.09	10.87	17.82	16.33	11.29	-0.071956	0.99999	-0.065572	0.9998
Cluster-18132.13469	1186	1288	1460	1194	696	874.03	771	911	10.14	11.14	10.84	11.43	6.02	6.9	6.06	8.16	0.10058	0.99999	0.11514	0.9998
Cluster-18132.13468	1133	1579	1689	1095	965	1592	1587	898	32.82	46.42	42.7	35.58	28.34	42.67	42.34	27.22	-0.043382	0.99999	0.037693	0.9998
Cluster-35905.0	0	0	0	1	0	0	2	0	0	0	0	0.74	0	0	1.22	0	2.3961	0.99999	1.5798	0.9998
Cluster-19802.0	8	1	2	3	1	0	0	0	1.28	0.17	0.29	0.54	0.16	0	0	0	-1.5126	0.99999	-0.81732	0.9998
Cluster-31337.0	0	3	3	3	0	0	0	0	0	0.8	0.71	0.87	0	0	0	0	NA	NA	1.0506	0.9998
Cluster-18132.39206	4	2	0	1	5	6	5	0	0.52	0.27	0	0.15	0.67	0.73	0.61	0	-1.1749	0.99999	-2.5031	0.9998
Cluster-18132.38855	1	0	0	4	2	2	5	9	0.1	0	0	0.47	0.21	0.19	0.48	0.98	1.8077	0.99999	2.1504	0.9998
Cluster-41116.0	1	0	0	3	0	4	0	1	0.94	0	0	3.3	0	3.59	0	0.95	-1.909	0.99999	1.7327	0.9998
Cluster-18132.38854	9	15	3	5	2	1	0	1	3.5	6.2	1.11	2.23	0.8	0.37	0	0.4	-1.5976	0.99999	-1.525	0.9998
Cluster-31096.0	0	1	0	0	0	0	1	1	0	0.42	0	0	0	0	0.38	0.41	2.4336	0.99999	-1.4137	0.9998
Cluster-39008.0	0	0	0	0	0	4	1	1	0	0	0	0	0	1.26	0.32	0.35	-0.93508	0.99999	NA	NA
Cluster-27095.0	7.93	5	5	0	7	4	8	2	0.82	0.53	0.46	0	0.74	0.39	0.77	0.22	-0.18862	0.99999	-1.4883	0.9998
Cluster-2263.0	0	0	0	0	8	11	5	4	0	0	0	0	3.93	4.95	2.26	1.95	-1.0809	0.99999	NA	NA
Cluster-19036.0	0	1	2	2	2	1	1	0	0	0.2	0.35	0.43	0.39	0.18	0.18	0	-1.6317	0.99999	2.0347	0.9998
Cluster-35550.0	1	4	6	2	6	3	2	5	0.09	0.37	0.48	0.2	0.55	0.25	0.17	0.47	-0.3828	0.99999	0.64829	0.9998
Cluster-37239.0	0	1	3	1	1	0	0	1	0	0.25	0.68	0.28	0.25	0	0	0.25	-0.040556	0.99999	1.9617	0.9998
Cluster-30266.0	0	0	0	0	1	3	2	1	0	0	0	0	0.32	0.89	0.59	0.33	-0.40103	0.99999	NA	NA
Cluster-6865.0	0	0	0	0	5	3	1	2	0	0	0	0	1.61	0.88	0.29	0.65	-1.4344	0.99999	NA	NA
Cluster-23844.0	7	4	4	2	0	0	0	0	0.72	0.42	0.37	0.23	0	0	0	0	NA	NA	-0.89862	0.9998
Cluster-32935.0	4	0	3	0	0	0	0	0	1.03	0	0.71	0	0	0	0	0	NA	NA	-0.55754	0.9998
Cluster-37920.0	1	0	1	3	6	4	4	3	0.15	0	0.13	0.5	0.9	0.55	0.54	0.46	-0.54452	0.99999	2.082	0.9998
Cluster-11153.0	0	1	0	3	0	0	0	2	0	0.48	0	1.54	0	0	0	0.92	2.4704	0.99999	1.7586	0.9998
Cluster-40811.0	14	9	5	12	5	10	7	7	0.76	0.5	0.24	0.73	0.28	0.5	0.35	0.4	-0.086464	0.99999	-0.36183	0.9998
Cluster-12457.0	1	1	0	2	0	0	2	0	0.37	0.4	0	0.86	0	0	0.71	0	2.3961	0.99999	0.15564	0.9998
Cluster-27849.0	1	36	7	3	0	0	0	2	0.06	2.35	0.39	0.22	0	0	0	0.13	2.4704	0.99999	-1.8874	0.9998
Cluster-18132.14110	1859	1813	2425	1712	311	183	220	241	16.18	15.97	18.33	16.69	2.74	1.47	1.76	2.2	-0.12927	0.99999	0.17333	0.9998
Cluster-18132.14111	105	62.45	76	40	541	503	516	311	9.48	5.77	6.08	4.07	49.67	42.16	43.12	29.31	-0.35982	0.99999	-0.54912	0.9998
Cluster-18132.14112	1501	1476	1770	1275	247	145	145	197	49.22	49.14	50.7	46.9	8.21	4.4	4.38	6.76	-0.22239	0.99999	0.035644	0.9998
Cluster-18132.14113	333	340	402	405	54	55	37	86	1.55	1.6	1.62	2.11	0.25	0.24	0.16	0.42	0.17869	0.99999	0.28989	0.9998
Cluster-18132.14114	1110.57	1250.15	1392.88	928.66	1959.31	2081.68	1987.6	2543.9	8.82	10.05	9.6	8.26	15.75	15.27	14.51	21.15	0.16159	0.99999	-0.024708	0.9998
Cluster-18132.14115	534	516.01	617	429	1076	963	835	1281	1.92	1.87	1.92	1.73	3.91	3.19	2.76	4.82	0.046111	0.99999	-0.0048183	0.9998
Cluster-18132.14116	13	12	21	23	2	2	0	1	0.33	0.31	0.46	0.65	0.05	0.05	0	0.03	-1.9902	0.99999	0.8477	0.9998
Cluster-18132.14117	0	0	1	1	0	0	0	0	0	0	0.49	0.58	0	0	0	0	NA	NA	2.4702	0.9998
Cluster-18132.14118	1605.07	1569	1991	1906	397.99	466	456	465	11.12	11	11.97	14.79	2.79	2.98	2.9	3.38	0.087595	0.99999	0.32044	0.9998
Cluster-18132.14119	5	3	0	2	5	2	1	1	1.08	0.68	0	0.49	1.11	0.4	0.2	0.22	-1.85	0.99999	-1.8736	0.9998
Cluster-24468.0	2	3	0	2	0	0	0	0	0.63	1	0	0.72	0	0	0	0	NA	NA	-1.1733	0.9998
Cluster-33204.0	1	0	0	1	1	7	4	1	0.16	0	0	0.19	0.17	1.07	0.61	0.17	-0.65325	0.99999	0.11591	0.9998
Cluster-28057.0	0	1	0	2	3.67	1	2	2	0	0.47	0	1	1.65	0.41	0.83	0.89	-0.3749	0.99999	1.1719	0.9998
Cluster-42857.0	0	0	2	0	0	0	2	0	0	0	1.89	0	0	0	1.76	0	2.3961	0.99999	2.3187	0.9998
Cluster-42857.1	6	8	6	5	4	1	2	6	0.34	0.46	0.3	0.32	0.23	0.05	0.1	0.35	0.64502	0.99999	-0.33053	0.9998
Cluster-22243.0	7	3	8	8	0	0	0	0	0.75	0.33	0.76	0.96	0	0	0	0	NA	NA	0.69519	0.9998
Cluster-16881.0	1	5	1	2	0	0	0	0	0.4	2.14	0.38	0.92	0	0	0	0	NA	NA	-0.91682	0.9998
Cluster-24166.0	4	5	4	2	2	7	9	2	0.26	0.33	0.23	0.14	0.13	0.42	0.53	0.13	0.29566	0.99999	-0.59991	0.9998
Cluster-16251.0	1	0	0	0	0	1	0	1	0.49	0	0	0	0	0.46	0	0.5	0.043953	0.99999	-1.4436	0.9998
Cluster-4319.0	1	2	0	0	18	16	10	13	0.04	0.09	0	0	0.79	0.64	0.4	0.59	-0.57473	0.99999	-2.9984	0.9998
Cluster-24850.0	1	0	4	0	0	0	0	0	0.91	0	3.79	0	0	0	0	0	NA	NA	1.857	0.9998
Cluster-15491.0	2	0	0	2	5	0	0	2	0.38	0	0	0.43	0.98	0	0	0.4	-1.375	0.99999	0.13398	0.9998
Cluster-18132.6436	0	8	12	2	48.33	92	65	64.81	0	0.16	0.21	0.04	0.98	1.7	1.2	1.36	-0.094386	0.99999	0.7531	0.9998
Cluster-39186.0	4	0	0	0	5	0	0	0	1.22	0	0	0	1.57	0	0	0	-3.8529	0.99999	-3.4502	0.9998
Cluster-4627.0	1	0	0	0	4	2	0	2	0.18	0	0	0	0.74	0.34	0	0.38	-1.5908	0.99999	-1.4436	0.9998
Cluster-20586.0	3	0	4	0	0	0	0	0	2.53	0	3.49	0	0	0	0	0	NA	NA	0.26798	0.9998
Cluster-18132.15449	9	25	8	12	8	11	2	9	0.22	0.61	0.17	0.32	0.19	0.24	0.04	0.23	-0.76664	0.99999	-0.70144	0.9998
Cluster-18132.15448	93	147.13	103	108.92	4	5	1	4	8.57	13.87	8.42	11.3	0.37	0.43	0.09	0.38	-0.83144	0.99999	-0.14251	0.9998
Cluster-18132.15445	76	63	89	58	37	53	49	54	1.21	1.02	1.24	1.04	0.6	0.78	0.72	0.9	0.19839	0.99999	0.075572	0.9998
Cluster-18132.15444	3897	4185	4271	3478	7475	7642	7381.99	7464.3	20.57	22.35	19.56	20.56	39.95	37.27	35.82	41.28	-0.036266	0.99999	-0.047283	0.9998
Cluster-18132.15447	28.96	68.99	71.93	26.52	4	23.11	19	5.87	4.35	10.68	9.72	4.5	0.61	3.23	2.65	0.92	-0.087774	0.99999	-0.01349	0.9998
Cluster-18132.15446	39	36	20	24	10	6	6	13	0.84	0.78	0.37	0.58	0.22	0.12	0.12	0.29	0.23264	0.99999	-0.73319	0.9998
Cluster-18132.15441	194	162	179.99	172.43	171.44	127	168	155.94	20.65	17.68	17.06	20.69	18.57	12.56	16.57	17.32	0.097278	0.99999	0.0048677	0.9998
Cluster-18132.15440	1334.73	1084.79	950	687.89	2227.81	2107.95	1645.66	1238.51	8.55	7.03	5.28	4.93	14.44	12.47	9.69	8.31	-0.60696	0.62514	-0.56214	0.15096
Cluster-18132.15443	1805.71	1674	1822	1498	1362	1402	1485	1281	16.36	15.35	14.33	15.2	12.49	11.74	12.37	12.15	-0.011922	0.99999	-0.055859	0.9998
Cluster-12121.0	0	1	0	1	2	1	4	2	0	0.25	0	0.27	0.49	0.22	0.89	0.49	0.95632	0.99999	0.14581	0.9998
Cluster-37552.0	2	0	1	6	3	3	3	0	0.28	0	0.13	0.95	0.43	0.39	0.39	0	-1.0439	0.99999	1.9132	0.9998
Cluster-18132.39599	0	2	0	0	2	5	2	1	0	0.29	0	0	0.28	0.65	0.26	0.15	-1.212	0.99999	-2.3954	0.9998
Cluster-18132.39598	0	2	1	0	3	13	9	12	0	0.09	0.04	0	0.13	0.53	0.36	0.55	0.43126	0.99999	-0.99756	0.9998
Cluster-30619.0	3	3	6	5	0	2	0	0	0.45	0.46	0.81	0.85	0	0.28	0	0	-2.3764	0.99999	0.88844	0.9998
Cluster-18132.39595	1	0	0	1	3	4	7	6	0.19	0	0	0.22	0.58	0.71	1.24	1.19	0.88931	0.99999	0.11591	0.9998
Cluster-18132.39594	0	0	1	1	2	0	1	4	0	0	0.18	0.22	0.4	0	0.18	0.8	1.2699	0.99999	2.4702	0.9998
Cluster-18132.39597	0	0	0	0	5	0	1	5	0	0	0	0	2.6	0	0.48	2.58	0.20562	0.99999	NA	NA
Cluster-2349.0	1	0	0	0	4	4	3	1	0.13	0	0	0	0.53	0.48	0.36	0.14	-1.0269	0.99999	-1.4436	0.9998
Cluster-18132.39591	0	0	0	1	3	7	4	0	0	0	0	0.24	0.64	1.36	0.77	0	-1.335	0.99999	1.5798	0.9998
Cluster-18132.39590	3	1	0	0	3	8	2	1	0.33	0.11	0	0	0.33	0.81	0.2	0.11	-1.8608	0.99999	-3.4362	0.9998
Cluster-18132.39593	0	0	0	0	13	2	2	0	0	0	0	0	4.43	0.62	0.63	0	-2.9987	0.99999	NA	NA
Cluster-18132.39592	4	2	7	5	0	0	0	0	1.74	0.93	2.95	2.5	0	0	0	0	NA	NA	0.99568	0.9998
Cluster-43545.0	0	0	0	4	0	2	1	1	0	0	0	1.19	0	0.49	0.24	0.27	0.061351	0.99999	3.6133	0.9998
Cluster-16017.0	2	1	0	4	1	4	6	2	0.33	0.17	0	0.75	0.17	0.62	0.93	0.34	0.69063	0.99999	0.567	0.9998
Cluster-22097.0	0	2	3	2	3	0	0	2	0	0.6	0.8	0.65	0.88	0	0	0.59	-0.63465	0.99999	1.343	0.9998
Cluster-5442.0	0	0	0	0	3	7	2	5	0	0	0	0	0.32	0.68	0.19	0.54	-0.48199	0.99999	NA	NA
Cluster-36913.0	1	3	0	2	3	8	0	11	0.09	0.26	0	0.19	0.26	0.64	0	0.98	0.058995	0.99999	-0.83917	0.9998
Cluster-18132.32071	12	5	19.01	6	300.77	361.58	337.33	424.55	0.91	0.39	1.27	0.51	23.11	25.36	23.58	33.53	0.20126	0.99999	0.49852	0.9998
Cluster-7504.0	0	0	0	0	1	0	2	6	0	0	0	0	0.18	0	0.32	1.09	2.9768	0.99999	NA	NA
Cluster-18132.3872	9	10	11	2	27	42	18	21	0.19	0.21	0.2	0.05	0.57	0.81	0.35	0.46	-0.81536	0.99999	-0.61406	0.9998
Cluster-13823.0	2	5	0	1	2	0	0	1	0.54	1.41	0	0.31	0.55	0	0	0.28	-1.0568	0.99999	-2.7093	0.9998
Cluster-25076.0	3	0	1	1	10	0	0	2	0.4	0	0.12	0.15	1.37	0	0	0.28	-2.3797	0.99999	-0.58487	0.9998
Cluster-18132.3871	0	1	0	2	0	0	0	0	0	0.47	0	1.01	0	0	0	0	NA	NA	1.1719	0.9998
Cluster-18132.3876	580.94	623	655.04	474.94	542.96	686.65	527.65	526	5.94	6.45	5.82	5.44	5.62	6.49	4.96	5.63	-0.22473	0.99999	-0.086447	0.9998
Cluster-18132.3877	107	118	92	99	194	185	203	159	1.19	1.33	0.89	1.24	2.19	1.91	2.08	1.86	-0.083465	0.99999	-0.20379	0.9998
Cluster-18132.3874	2	4	2	0	0	2	1	3	0.87	1.86	0.84	0	0	0.82	0.41	1.34	1.0748	0.99999	-1.673	0.9998
Cluster-18132.3875	2	4	1	0	0	2	0	2	0.22	0.45	0.1	0	0	0.2	0	0.23	0.098515	0.99999	-2.5927	0.9998
Cluster-18132.3878	1	2	2	7	15	15	14	10	0.05	0.1	0.08	0.37	0.72	0.66	0.61	0.49	-0.33848	0.99999	1.6958	0.9998
Cluster-18132.3879	0	4	2	4	18	16	6	11	0	0.19	0.08	0.21	0.85	0.69	0.26	0.53	-1.0058	0.99999	0.68259	0.9998
Cluster-8882.0	0	0	0	0	0	1	0	6	0	0	0	0	0	0.26	0	1.74	2.6339	0.99999	NA	NA
Cluster-18132.23714	2603	2683	3395	2589	23	25	37	46	22.73	23.72	25.74	25.33	0.2	0.2	0.3	0.42	0.78627	0.99999	0.18677	0.9998
Cluster-18132.23715	5305	4758.67	5917	4246	4500.17	4660.3	4415.74	4106.97	85.24	77.47	82.7	76.46	73.24	69.23	65.27	69.1	-0.1153	0.99999	0.015174	0.9998
Cluster-18132.23716	2766.78	2631.55	3129.95	2233.94	4203.68	4941.16	4424.9	4278.8	9.04	8.69	8.86	8.17	13.9	14.91	13.28	14.64	-0.076602	0.99999	-0.007695	0.9998
Cluster-18132.23717	1343.5	1478.86	1619.76	1327	273.97	349.04	316	237	70.95	79.51	75.11	78.71	14.68	17.08	15.4	13.09	-0.17904	0.99999	0.076148	0.9998
Cluster-18132.23710	722	589	663.08	598	183	247.97	266	199.14	37.13	30.83	29.93	34.54	9.55	11.81	12.62	10.71	0.10465	0.99999	-0.039025	0.9998
Cluster-18132.23711	3051	4279.99	3529	3444	722.94	809	815	815	21.27	30.19	21.35	26.89	5.1	5.21	5.22	5.95	0.082772	0.99999	-0.040819	0.9998
Cluster-18132.23712	29	30	53	34	55.06	105	97	74	0.5	0.52	0.79	0.66	0.96	1.67	1.54	1.33	0.10343	0.99999	0.55673	0.9998
Cluster-18132.23713	1468	1282	1699.01	1237.01	2334	2511.61	2379	2249.01	25.41	22.49	25.59	24	40.93	40.2	37.89	40.77	-0.075779	0.99999	0.096574	0.9998
Cluster-18132.23718	2141	2339	2534	2192	1030	805	1048	902	5.68	6.27	5.83	6.51	2.77	1.97	2.55	2.51	0.063672	0.99999	0.095329	0.9998
Cluster-18132.23719	47.13	34	41.74	27	2	10	5	3	11.02	8.29	8.98	7.17	0.48	2.19	1.09	0.73	-0.55488	0.99999	-0.23882	0.9998
Cluster-24081.0	1	5	5	4	0	0	0	0	0.21	1.09	0.96	0.95	0	0	0	0	NA	NA	0.61218	0.9998
Cluster-34238.0	0	1	1	0	1	19	11	9	0	0.06	0.05	0	0.06	0.96	0.55	0.51	0.053394	0.99999	-0.016195	0.9998
Cluster-33742.0	29	59	66	47	139	311	242	189	0.31	0.63	0.61	0.56	1.49	3.04	2.35	2.09	-0.047869	0.99999	0.37237	0.9998
Cluster-20564.0	0	0	4	0	0	0	0	0	0	0	3.6	0	0	0	0	0	NA	NA	3.3126	0.9998
Cluster-4895.0	0	0	0	0	1	0	2	3	0	0	0	0	0.36	0	0.66	1.08	2.2801	0.99999	NA	NA
Cluster-29512.1	1	1	1	1	3	4	2	0	0.18	0.19	0.17	0.21	0.56	0.68	0.34	0	-1.8374	0.99999	0.02569	0.9998
Cluster-29512.0	0	2	0	0	0	2	2	0	0	0.82	0	0	0	0.73	0.73	0	0.027507	0.99999	-2.3954	0.9998
Cluster-30642.0	13	21	11	10	53	69	64	61.6	0.94	1.55	0.7	0.81	3.9	4.63	4.28	4.66	0.044671	0.99999	-0.66971	0.9998
Cluster-15531.0	3	0	0	0	0	0	3	0	1.16	0	0	0	0	0	1.09	0	2.9798	0.99999	-3.0351	0.9998
Cluster-18132.24298	3	1	4	6	1	5	4	10	0.58	0.2	0.71	1.32	0.2	0.91	0.72	2.02	1.2714	0.99999	1.3657	0.9998
Cluster-18132.24299	1952	1891	2524	2156	2276	2483	2530	2618	11.31	11.09	12.69	14	13.35	13.3	13.48	15.9	0.10635	0.99999	0.29986	0.9998
Cluster-27440.0	1	2	1	2	0	0	0	0	0.32	0.67	0.3	0.72	0	0	0	0	NA	NA	0.077369	0.9998
Cluster-18100.0	0	0	1	0	5	0	0	1	0	0	0.34	0	1.83	0	0	0.37	-2.3868	0.99999	1.4178	0.9998
Cluster-16801.0	0	0	1	1	1	5	2	3	0	0	0.09	0.11	0.1	0.46	0.18	0.31	-0.21888	0.99999	2.4702	0.9998
Cluster-18132.18908	1	3	5	6	17	8	16	9	0.36	1.13	1.69	2.44	6.22	2.67	5.36	3.3	-0.046361	0.99999	1.51	0.9998
Cluster-18132.24290	76	84	81	54	148	226	229	180	3.34	3.75	3.12	2.66	6.6	9.2	9.28	8.27	0.12947	0.99999	-0.24484	0.9998
Cluster-18132.24291	19	35.99	12	12	27	119	70	61	1.48	2.86	0.82	1.05	2.13	8.58	5.03	4.95	-0.12066	0.99999	-1.1632	0.9998
Cluster-18132.24292	3729	3469.97	4393	2984.59	4756.92	5331.54	5522	5344.06	12.93	12.17	13.21	11.59	16.69	17.08	17.59	19.41	0.099801	0.99999	0.032922	0.9998
Cluster-18132.24293	1095	1086	1413	783	522.99	840.99	797.07	394	10.35	10.39	11.6	8.29	5.01	7.35	6.93	3.9	-0.20129	0.99999	-0.0062241	0.9998
Cluster-18132.24294	0	0	2	0	1	0	0	0	0	0	1.17	0	0.61	0	0	0	-1.5126	0.99999	2.3187	0.9998
Cluster-18132.18902	23	23	7	9	0	0	0	1	1.11	1.13	0.3	0.49	0	0	0	0.05	1.4626	0.99999	-1.4845	0.9998
Cluster-18132.24296	948.77	701.93	831.5	818.15	2	4	2.03	6	210.85	162.43	169.5	206.42	0.45	0.83	0.42	1.38	0.44491	0.99999	0.021489	0.9998
Cluster-18132.18900	7.99	10.03	1.01	11	21.38	18.34	17.94	16.82	0.9	1.16	0.1	1.4	2.46	1.93	1.88	1.98	-0.17346	0.99999	-0.44712	0.9998
Cluster-44081.0	5	0	2	4	0	0	0	0	2.01	0	0.77	1.84	0	0	0	0	NA	NA	0.31052	0.9998
Cluster-28839.0	6	6	2	1	11	25	16	5	0.78	0.8	0.23	0.15	1.45	3.01	1.92	0.67	-0.77718	0.99999	-2.013	0.9998
Cluster-543.0	0	0	0	0	5	0	0	2	0	0	0	0	1.3	0	0	0.53	-1.375	0.99999	NA	NA
Cluster-14686.0	0	0	0	1	1	0	1	1	0	0	0	0.37	0.33	0	0.31	0.34	0.9376	0.99999	1.5798	0.9998
Cluster-18132.10487	872	1063.11	1159.99	942	1445	1857	1722.58	1648	7.81	9.64	9.03	9.46	13.11	15.38	14.19	15.47	0.027895	0.99999	0.13429	0.9998
Cluster-18132.37120	0	0	0	0	0	6	0	0	0	0	0	0	0	2.95	0	0	-3.9582	0.99999	NA	NA
Cluster-2049.0	0	0	0	0	0	3	3	4	0	0	0	0	0	1.66	1.67	2.38	1.2837	0.99999	NA	NA
Cluster-16504.0	0	0	1	0	0	1	0	1	0	0	0.23	0	0	0.23	0	0.26	0.043953	0.99999	1.4178	0.9998
Cluster-16866.0	1	4	1	4	4	5	7	3	0.09	0.37	0.08	0.41	0.37	0.42	0.58	0.28	0.13512	0.99999	0.11996	0.9998
Cluster-5399.0	0	0	0	0	2	2	7	4	0	0	0	0	0.4	0.37	1.29	0.82	1.4393	0.99999	NA	NA
Cluster-18132.22449	6	4	3	8	19	17	9	16	2.91	2.09	1.42	4.47	9.52	7.79	4.15	7.96	-0.53159	0.99999	0.21949	0.9998
Cluster-18132.22448	520	482	568	475	389	469	462	413	9.42	8.85	8.95	9.64	7.14	7.85	7.7	7.83	0.02236	0.99999	0.071111	0.9998
Cluster-47117.0	0	1	0	0	4	5	5	1	0	0.36	0	0	1.41	1.61	1.62	0.35	-0.61013	0.99999	-1.4137	0.9998
Cluster-16485.0	0	2	1	0	10	2	8	2	0	0.19	0.08	0	0.97	0.18	0.7	0.2	-0.34288	0.99999	-0.99756	0.9998
Cluster-16485.1	0	0	0	0	2	0	4	1	0	0	0	0	0.5	0	0.92	0.25	1.2258	0.99999	NA	NA
Cluster-18132.22443	62	87	47.59	49	79.06	102	126	139.39	0.61	0.87	0.41	0.54	0.79	0.93	1.14	1.44	0.55021	0.99999	-0.58764	0.9998
Cluster-18132.22442	8987.54	8504.58	9411.59	6967.21	8962.36	9493.5	8602.7	8365.97	88.29	84.58	80.3	76.67	89.15	86.19	77.7	86.08	-0.13067	0.99999	-0.090764	0.9998
Cluster-18132.22441	675	632.3	706	572	278.36	262	259	213	13.11	12.44	11.93	12.45	5.48	4.7	4.63	4.33	-0.2111	0.99999	-0.021257	0.9998
Cluster-1072.0	1	4	0	0	0	0	0	0	0.27	1.15	0	0	0	0	0	0	NA	NA	-3.728	0.9998
Cluster-34609.0	3	0	1	0	2	0	0	0	1.83	0	0.61	0	1.26	0	0	0	-2.5285	0.99999	-1.6342	0.9998
Cluster-18132.22446	2233	2029	2897	1912.12	5928.03	7602.09	7288.25	6418.33	20.89	19.21	23.53	20.04	56.15	65.72	62.69	62.89	0.015061	0.99999	0.16931	0.9998
Cluster-18132.22445	0	0	3	1	2	3	6	3	0	0	0.39	0.16	0.29	0.4	0.8	0.45	0.83886	0.99999	3.3947	0.9998
Cluster-18132.22444	5224	5493.49	5833.11	5387.93	5316	6221.75	5329.33	7476.99	99.42	105.97	96.64	114.94	102.5	109.49	93.33	148.99	0.15245	0.99999	0.089264	0.9998
Cluster-36494.0	0	0	2	0	1	2	4	0	0	0	0.33	0	0.19	0.34	0.69	0	0.39177	0.99999	2.3187	0.9998
Cluster-4782.0	0	0	0	0	2	0	0	2	0	0	0	0	1.87	0	0	1.81	-0.046822	0.99999	NA	NA
Cluster-32488.0	3	2	6	2	0	0	0	0	0.36	0.25	0.65	0.27	0	0	0	0	NA	NA	0.62953	0.9998
Cluster-30080.0	0	0	1	0	0	0	4	2	0	0	0.73	0	0	0	2.74	1.45	4.0059	0.99999	1.4178	0.9998
Cluster-30836.0	0	1	1	0	0	0	1	0	0	1.03	0.96	0	0	0	0.89	0	1.4213	0.99999	-0.016195	0.9998
Cluster-46746.0	5	2	1	0	2	0	0	1	0.76	0.32	0.14	0	0.31	0	0	0.16	-1.0568	0.99999	-2.8343	0.9998
Cluster-26136.0	2	3	3	6	11	4	15	5	0.09	0.13	0.11	0.29	0.48	0.16	0.59	0.22	0.35365	0.99999	0.92478	0.9998
Cluster-18132.27460	34	44	24	19	9	7	13	9	1.96	2.58	1.22	1.23	0.53	0.37	0.69	0.54	0.43374	0.99999	-0.84536	0.9998
Cluster-26392.1	6	21	9	7	0	0	2	2	0.21	0.76	0.28	0.28	0	0	0.07	0.07	3.4336	0.99999	-0.73103	0.9998
Cluster-28798.0	2	0	4	3	6	1	3	1	0.23	0	0.41	0.38	0.7	0.11	0.32	0.12	-0.88624	0.99999	1.7928	0.9998
Cluster-25090.2	3	0	1	2	0	0	0	0	1.1	0	0.35	0.84	0	0	0	0	NA	NA	0.045962	0.9998
Cluster-25090.0	1	3	4	0	7	3	23	8	0.05	0.15	0.18	0	0.36	0.14	1.07	0.42	1.5788	0.99999	-0.10344	0.9998
Cluster-25090.1	11	6	13	8	48	51	29	42	0.52	0.29	0.54	0.42	2.3	2.23	1.26	2.08	-0.48201	0.99999	0.29112	0.9998
Cluster-18132.26634	175	192	173	131	133	108	127	96	13.58	15.22	11.87	11.44	10.49	7.78	9.12	7.78	-0.13576	0.99999	-0.26312	0.9998
Cluster-18132.26635	1244.54	1211	1412	1177	52	68	96	95.19	37.83	37.37	37.47	40.13	1.6	1.91	2.69	3.03	0.66907	0.99999	0.08981	0.9998
Cluster-18132.26636	4	5	10	2	19	50	65	12	0.13	0.17	0.29	0.07	0.64	1.54	1.99	0.42	0.15574	0.99999	0.34972	0.9998
Cluster-18132.26637	279	307	369	200	165	263	191	113	24.65	27.74	28.89	19.89	14.82	21.57	15.61	10.42	-0.49625	0.99999	-0.057194	0.9998
Cluster-18132.26630	1	1	17	10	1	0	32	43.95	0.05	0.05	0.74	0.55	0.05	0	1.46	2.27	6.2393	0.033013	3.7443	0.9998
Cluster-18132.26631	0	1	0	1	25.98	37.74	18	9.69	0	0.32	0	0.34	8.05	10.69	5.11	3.02	-1.1989	0.99999	0.14581	0.9998
Cluster-18132.26632	0	0	3	3	0	0	2	3	0	0	0.86	1.05	0	0	0.58	0.95	3.7631	0.99999	4.0554	0.9998
Cluster-18132.26633	0	0	1	0	17.24	43.35	31.29	33.56	0	0	0.61	0	10.89	25.08	18.23	20.88	0.13806	0.99999	1.4178	0.9998
Cluster-18132.26638	0	1	6	0	1	2	0	0	0	0.33	1.76	0	0.32	0.59	0	0	-3.0131	0.99999	2.4653	0.9998
Cluster-18132.26639	0	1	0	1	1	0	0	0	0	0.43	0	0.46	0.42	0	0	0	-1.5126	0.99999	0.14581	0.9998
Cluster-20639.0	10	7	4	1	2	6	5	6	0.64	0.45	0.22	0.07	0.13	0.35	0.29	0.4	0.48664	0.99999	-1.8158	0.9998
Cluster-20639.1	0	1	1	0	1	0	0	0	0	0.96	0.9	0	0.9	0	0	0	-1.5126	0.99999	-0.016195	0.9998
Cluster-10126.0	0	0	0	0	0	2	0	0	0	0	0	0	0	1.61	0	0	-2.3764	0.99999	NA	NA
Cluster-11026.0	1	0	0	2	4	0	1	2	0.22	0	0	0.5	0.9	0	0.2	0.46	-0.48604	0.99999	1.1438	0.9998
Cluster-31591.0	1	1	4	1	0	1	2	2	0.13	0.14	0.48	0.15	0	0.13	0.25	0.28	2.012	0.99999	1.2627	0.9998
Cluster-19657.0	3	7	1	2	3	0	0	1	0.32	0.77	0.1	0.24	0.33	0	0	0.11	-1.6453	0.99999	-1.6653	0.9998
Cluster-16705.0	1	4	1	0	0	2	4	0	0.12	0.51	0.11	0	0	0.23	0.46	0	1.0223	0.99999	-2.3241	0.9998
Cluster-43995.0	2	0	6	0	0	2	4	2	1.41	0	4.3	0	0	1.34	2.71	1.43	1.6255	0.99999	1.4356	0.9998
Cluster-5543.0	0	0	0	0	1	3	3	7	0	0	0	0	0.18	0.5	0.5	1.31	1.3578	0.99999	NA	NA
Cluster-18132.6639	0	0	0	0	0	1	1	5	0	0	0	0	0	0.38	0.39	2.1	2.6201	0.99999	NA	NA
Cluster-4481.0	0	0	0	0	3	3	4	0	0	0	0	0	0.81	0.74	0.99	0	-0.6302	0.99999	NA	NA
Cluster-39571.1	1	3	3	4	0	5	1	4	0.11	0.33	0.29	0.48	0	0.5	0.1	0.45	0.084356	0.99999	0.86518	0.9998
Cluster-39571.0	3	4	4	7	4	8	5	3	0.17	0.22	0.19	0.43	0.22	0.41	0.25	0.17	-0.57987	0.99999	0.71916	0.9998
Cluster-39571.2	2	3	0	1	0	2	0	0	0.67	1.07	0	0.38	0	0.63	0	0	-2.3764	0.99999	-2.2199	0.9998
Cluster-9585.0	0	0	0	0	0	0	2	3	0	0	0	0	0	0	0.85	1.38	3.7631	0.99999	NA	NA
Cluster-32270.0	0	0	0	0	0	6	4	3	0	0	0	0	0	1.75	1.17	0.96	0.27975	0.99999	NA	NA
Cluster-44067.0	0	0	4	0	0	0	0	0	0	0	3.17	0	0	0	0	0	NA	NA	3.3126	0.9998
Cluster-35649.0	2	6	4	5	0	0	0	0	0.31	0.97	0.56	0.88	0	0	0	0	NA	NA	0.2235	0.9998
Cluster-3461.0	0	0	0	0	2	5	4	5	0	0	0	0	0.29	0.66	0.52	0.73	0.38552	0.99999	NA	NA
Cluster-22867.1	1	1	0	1	4	6	6	3	0.12	0.12	0	0.13	0.48	0.66	0.66	0.37	-0.15996	0.99999	-0.87812	0.9998
Cluster-22867.0	4	0	0	2	2	4	0	2	1.04	0	0	0.59	0.53	0.98	0	0.54	-1.5406	0.99999	-0.87391	0.9998
Cluster-22867.3	1	4	0	1	6	2	6	1	0.11	0.46	0	0.13	0.69	0.21	0.63	0.12	-0.26393	0.99999	-2.2077	0.9998
Cluster-22867.2	2	3	0	0	7	5	4	4	0.21	0.32	0	0	0.74	0.49	0.39	0.44	-0.60785	0.99999	-3.739	0.9998
Cluster-12500.0	2	1	0	0	0	2	0	3	1.49	0.82	0	0	0	1.42	0	2.27	0.68231	0.99999	-3.0166	0.9998
Cluster-23009.0	4	1	2	1	1	1	0	2	0.88	0.23	0.4	0.25	0.22	0.2	0	0.46	0.023438	0.99999	-0.76949	0.9998
Cluster-23481.0	2	1	2	0	2	0	0	3	0.97	0.52	0.95	0	1	0	0	1.49	0.54099	0.99999	-0.70242	0.9998
Cluster-5474.0	0	0	0	0	0	2	0	4	0	0	0	0	0	1.68	0	3.57	1.096	0.99999	NA	NA
Cluster-3155.0	0	0	0	0	2	1	1	1	0	0	0	0	0.52	0.24	0.24	0.26	-0.6193	0.99999	NA	NA
Cluster-26046.0	15	12	8	11	10	6	7	10	0.64	0.52	0.3	0.52	0.43	0.24	0.27	0.44	0.065274	0.99999	-0.46356	0.9998
Cluster-1450.0	1	0	0	0	0	1	2	2	0.33	0	0	0	0	0.31	0.62	0.68	2.012	0.99999	-1.4436	0.9998
Cluster-28234.1	5	1	0	0	1	1	0	1	1.15	0.24	0	0	0.23	0.21	0	0.24	-0.98532	0.99999	-4.0258	0.9998
Cluster-28234.0	2	0	0	0	0	2	0	0	1.25	0	0	0	0	1.18	0	0	-2.3764	0.99999	-2.4493	0.9998
Cluster-2047.0	0	0	0	0	5	0	1	0	0	0	0	0	2.08	0	0.38	0	-2.4189	0.99999	NA	NA
Cluster-5397.0	0	0	0	0	2	7	1	2	0	0	0	0	0.36	1.16	0.16	0.37	-1.5443	0.99999	NA	NA
Cluster-19314.0	37	38	50	26	388.92	360	425	283	1.45	1.52	1.72	1.15	15.48	13.08	15.37	11.62	-0.10303	0.99999	0.0021225	0.9998
Cluster-19314.1	2	0	3	1	7	9	3	7	0.99	0	1.45	0.57	3.57	4.21	1.41	3.55	-0.66665	0.99999	0.9316	0.9998
Cluster-14198.0	0	2	0	6	0	4	7	0	0	0.32	0	1.04	0	0.57	1	0	0.83192	0.99999	1.7751	0.9998
Cluster-22522.1	5	0	5	0	4	1	3	0	0.77	0	0.7	0	0.63	0.14	0.43	0	-0.82551	0.99999	-0.14682	0.9998
Cluster-22522.0	1	0	4	1	10	1	2	0	0.12	0	0.44	0.14	1.26	0.11	0.23	0	-2.5598	0.99999	2.2461	0.9998
Cluster-16162.0	0	0	0	2	0	2	2	1	0	0	0	0.56	0	0.46	0.46	0.25	0.63206	0.99999	2.6097	0.9998
Cluster-16162.1	0	0	1	0	0	0	2	1	0	0	0.9	0	0	0	1.68	0.88	3.0059	0.99999	1.4178	0.9998
Cluster-442.0	0	0	0	0	4	1	0	1	0	0	0	0	1.65	0.38	0	0.41	-2.3584	0.99999	NA	NA
Cluster-18132.21363	6617.46	6504.72	7986.18	5842.88	2470.92	2649.08	2884.75	3083.68	45.17	44.93	47.31	44.67	17.08	16.71	18.1	22.05	0.21428	0.99999	0.079557	0.9998
Cluster-1517.0	0	0	0	0	3	0	2	0	0	0	0	0	2.17	0	1.34	0	-0.70361	0.99999	NA	NA
Cluster-18132.21361	305.64	396	380	331	530	558	549	562	2.95	3.87	3.19	3.58	5.18	4.98	4.88	5.68	0.021545	0.99999	0.038894	0.9998
Cluster-18132.21360	13977	10468.6	14493.2	12533	1946.01	1560	1808.09	1554.57	64.76	49.07	58.24	65.03	9.13	6.68	7.7	7.55	-0.08333	0.99999	0.15773	0.9998
Cluster-18132.21367	149	150	177	78	373	447	418.01	287	2.49	2.53	2.57	1.46	6.3	6.89	6.41	5.01	-0.22909	0.99999	-0.25831	0.9998
Cluster-18132.21366	4977	4176.03	6112	4365.99	176	265	278	169	66.53	56.53	71.02	65.39	2.38	3.27	3.42	2.37	0.014861	0.99999	0.19475	0.9998
Cluster-18132.21365	4009.29	3352.66	5399.41	4319.11	3164.79	3138.74	3704.83	3595.84	120.03	101.88	141.11	145.03	96.04	86.94	102.15	112.66	0.19961	0.99999	0.40904	0.24885
Cluster-18132.21364	125.31	189.69	71.67	858	99.44	205.51	82.01	832	22.42	35.13	11.63	173.78	18.16	34.29	13.67	154.74	1.6346	0.99999	1.7254	0.9998
Cluster-18132.126	4	1	1	0	8.01	14	4	7	0.27	0.07	0.06	0	0.55	0.88	0.25	0.49	-0.98196	0.99999	-2.3561	0.9998
Cluster-18132.127	7	6	6	3	41	34	44	59	0.08	0.07	0.06	0.04	0.46	0.35	0.45	0.69	0.4456	0.99999	-0.55054	0.9998
Cluster-18132.124	0	0	8	0	0	1	7	5	0	0	1.72	0	0	0.22	1.53	1.21	3.5857	0.99999	4.312	0.9998
Cluster-18132.125	1	7	4	0	10	6	8	3	0.06	0.43	0.21	0	0.61	0.33	0.44	0.19	-0.58494	0.99999	-1.0891	0.9998
Cluster-18132.122	0	0	0	2	10	4	6	5	0	0	0	0.26	1.16	0.42	0.63	0.59	-0.39251	0.99999	2.6097	0.9998
Cluster-18132.123	429	453	574	468	508	615	632	537	9.07	9.71	10.57	11.09	10.88	12.02	12.3	11.89	0.051178	0.99999	0.25366	0.9998
Cluster-18132.120	6	1	5	6	6	18	8	17	0.32	0.05	0.24	0.36	0.33	0.9	0.4	0.96	0.09722	0.99999	0.67427	0.9998
Cluster-18132.121	2	0	4	0	12	6	15	6	0.11	0	0.2	0	0.69	0.31	0.78	0.35	0.17288	0.99999	0.85197	0.9998
Cluster-41244.0	0	0	2	4	1	0	1	3	0	0	0.31	0.78	0.18	0	0.16	0.54	1.9653	0.99999	4.1038	0.9998
Cluster-46307.0	2	0	0	1	11	0	0	0	0.28	0	0	0.16	1.55	0	0	0	-4.9908	0.99999	-0.89717	0.9998
Cluster-18132.128	0	0	0	0	1	0	3	1	0	0	0	0	0.52	0	1.42	0.51	1.9282	0.99999	NA	NA
Cluster-18132.129	44.23	36	43	31	163	201	188	167	2.11	1.75	1.8	1.66	7.9	8.9	8.29	8.35	-0.041391	0.99999	-0.11085	0.9998
Cluster-5834.0	1	0	0	0	22.99	12	10	34	0.07	0	0	0	1.53	0.73	0.61	2.33	0.31643	0.99999	-1.4436	0.9998
Cluster-30473.0	1	1	0	3	1	3	3	3	0.13	0.14	0	0.45	0.14	0.37	0.37	0.42	0.60827	0.99999	0.74487	0.9998
Cluster-10752.0	0	2	0	1	2	3	1	0	0	0.41	0	0.22	0.4	0.55	0.18	0	-2.3281	0.99999	-0.84371	0.9998
Cluster-3761.0	0	3	0	0	1	9	3	2	0	0.28	0	0	0.09	0.77	0.25	0.19	-0.95717	0.99999	-2.9795	0.9998
Cluster-18132.23557	12	15	23	18	2	5	2	6	0.51	0.65	0.85	0.86	0.09	0.2	0.08	0.27	0.2295	0.99999	0.61496	0.9998
Cluster-20491.0	0	2	0	2	1	1	2	5	0	0.39	0	0.43	0.19	0.18	0.35	0.99	1.8128	0.99999	0.18523	0.9998
Cluster-18979.0	0	1	0	0	3	3	4	1	0	0.16	0	0	0.46	0.42	0.57	0.16	-0.29422	0.99999	-1.4137	0.9998
Cluster-28388.0	3	4	1	9	12	8	3	17	0.65	0.91	0.2	2.23	2.68	1.63	0.61	3.85	-0.00062186	0.99999	0.65279	0.9998
Cluster-30181.0	0	4	3	10	12	10	12	13	0	0.15	0.1	0.42	0.46	0.35	0.42	0.51	0.16873	0.99999	1.8265	0.9998
Cluster-3620.0	1	5	0	0	4	2	4	5	0.09	0.44	0	0	0.35	0.16	0.32	0.45	0.55594	0.99999	-3.9891	0.9998
Cluster-18132.8038	514	459.13	529	546	1473	1590	1764	2394.09	3.04	2.75	2.72	3.62	8.82	8.69	9.59	14.84	0.4389	0.99999	0.17197	0.9998
Cluster-18132.8037	0	0	0	2	98	125	124	84	0	0	0	0.04	1.73	2.02	1.99	1.54	-0.10932	0.99999	2.6097	0.9998
Cluster-18132.8036	2	0	1	2	6	13	15	11	0.1	0	0.04	0.11	0.3	0.6	0.69	0.57	0.46213	0.99999	0.63319	0.9998
Cluster-18132.8035	147	123	80	65	83	106	99	55	1.03	0.87	0.49	0.51	0.59	0.69	0.64	0.4	-0.30756	0.99999	-0.88714	0.9998
Cluster-18132.8034	0	0	3	2	0	0	1	1	0	0	0.66	0.54	0	0	0.22	0.25	2.4336	0.99999	3.7626	0.9998
Cluster-18132.8033	5	1	1	4	7	9	7	4	0.54	0.11	0.1	0.48	0.76	0.9	0.7	0.45	-0.55151	0.99999	-0.17583	0.9998
Cluster-18132.8032	0	0	0	0	17	30	22	19	0	0	0	0	0.62	1	0.73	0.71	-0.1903	0.99999	NA	NA
Cluster-18132.8031	0	0	17	13	0	0	27	24	0	0	0.55	0.54	0	0	0.91	0.92	7.1039	0.016176	6.3576	0.14583
Cluster-18132.8030	0	0	67	71	0	0	52	44	0	0	1.15	1.57	0	0	0.94	0.91	8.0155	0.00046444	8.5833	2.38e-05
Cluster-18132.38053	2	2	1	0	0	0	2	1	0.78	0.83	0.37	0	0	0	0.73	0.4	3.0059	0.99999	-2.0194	0.9998
Cluster-18132.38052	0	0	0	3	0	0	0	0	0	0	0	3.15	0	0	0	0	NA	NA	3.198	0.9998
Cluster-18132.38051	1	0	0	0	2	1	0	1	0.21	0	0	0	0.43	0.2	0	0.22	-1.5976	0.99999	-1.4436	0.9998
Cluster-18132.38050	0	0	7	2	4	3	4	5	0	0	0.5	0.18	0.33	0.23	0.3	0.43	0.34605	0.99999	4.5558	0.9998
Cluster-18132.38057	2	1	1	2	5	4	1	6	0.22	0.11	0.1	0.25	0.57	0.42	0.1	0.7	-0.35732	0.99999	0.061095	0.9998
Cluster-18132.38056	45	38	22	30	69	73	68	57	0.41	0.35	0.17	0.31	0.64	0.62	0.57	0.55	-0.1959	0.99999	-0.63096	0.9998
Cluster-18132.38055	12	9	6	4	1	8	3	8	0.74	0.57	0.33	0.28	0.06	0.46	0.17	0.52	0.35085	0.99999	-1.0741	0.9998
Cluster-18132.38054	0	6	12	0	0	2	2	0	0	2.9	5.25	0	0	0.85	0.86	0	0.027507	0.99999	0.89841	0.9998
Cluster-18132.19096	5483.74	5106	8286	5953.39	3	11	18	3	78.57	74.1	103.22	95.58	0.04	0.15	0.24	0.05	0.58893	0.99999	0.42878	0.069993
Cluster-18132.38059	0	5	2	1	0	0	0	0	0	2.23	0.8	0.48	0	0	0	0	NA	NA	-0.72907	0.9998
Cluster-18132.38058	1	2	3	1	0	0	3	5	0.14	0.28	0.37	0.15	0	0	0.38	0.71	4.4431	0.99999	0.38029	0.9998
Cluster-42983.1	0	0	3	0	3	0	1	0	0	0	1.85	0	1.92	0	0.59	0	-1.6817	0.99999	2.8987	0.9998
Cluster-4568.0	0	2	0	0	3	0	2	1	0	0.46	0	0	0.67	0	0.41	0.23	-0.092379	0.99999	-2.3954	0.9998
Cluster-23085.1	0	0	2	0	2	0	0	3	0	0	0.76	0	0.82	0	0	1.23	0.54099	0.99999	2.3187	0.9998
Cluster-41302.0	32	16	30	10	3	9	5	5	1.17	0.6	0.96	0.41	0.11	0.31	0.17	0.19	-0.23763	0.99999	-0.31513	0.9998
Cluster-2774.0	0	0	0	0	4	0	3	0	0	0	0	0	2.44	0	1.69	0	-0.53456	0.99999	NA	NA
Cluster-11907.0	0	0	0	1	1	4	2	2	0	0	0	0.27	0.25	0.9	0.45	0.5	-0.28956	0.99999	1.5798	0.9998
Cluster-46084.0	4	13	0	1	8	15	2	4	0.31	1.01	0	0.09	0.62	1.06	0.14	0.32	-1.9172	0.99999	-4.0134	0.9998
Cluster-18132.39906	0	0	0	0	0	0	0	2	0	0	0	0	0	0	0	1.33	2.4704	0.99999	NA	NA
Cluster-18132.39907	0	3	2	0	0	3	1	1	0	0.49	0.28	0	0	0.44	0.15	0.16	-0.52131	0.99999	-0.67221	0.9998
Cluster-18132.39904	3	1	0	2	4	2	4	2	0.42	0.14	0	0.32	0.57	0.26	0.52	0.29	-0.045398	0.99999	-0.86547	0.9998
Cluster-18132.39905	0	0	0	0	1	1	0	0	0	0	0	0	0.6	0.55	0	0	-2.4541	0.99999	NA	NA
Cluster-18132.39902	1	1	2	0	8	6	3	9	0.09	0.09	0.16	0	0.73	0.5	0.25	0.84	-0.22638	0.99999	-0.11373	0.9998
Cluster-18132.39903	2	3	1	3	11	4	0	7	0.19	0.29	0.08	0.32	1.07	0.35	0	0.7	-1.1124	0.99999	-0.22725	0.9998
Cluster-18132.39900	1	0	0	0	22	11	0	6	0.41	0	0	0	9.31	4.26	0	2.53	-2.4679	0.99999	-1.4436	0.9998
Cluster-2455.0	1	0	0	0	1	0	5	1	0.33	0	0	0	0.33	0	1.53	0.34	2.5126	0.99999	-1.4436	0.9998
Cluster-18132.39908	0	0	0	0	0	2	3	2	0	0	0	0	0	0.6	0.9	0.66	1.3692	0.99999	NA	NA
Cluster-18132.39909	0	0	0	0	5	9	1	3	0	0	0	0	1.33	2.19	0.24	0.81	-1.7825	0.99999	NA	NA
Cluster-30428.1	18	9	8	14	1	0	1	0	0.6	0.31	0.23	0.53	0.03	0	0.03	0	-0.081845	0.99999	-0.24163	0.9998
Cluster-30428.0	4	8	5	2	0	0	0	0	0.68	1.4	0.77	0.38	0	0	0	0	NA	NA	-0.79899	0.9998
Cluster-18132.293	0	0	0	0	5	3	4	3	0	0	0	0	1.05	0.58	0.77	0.64	-0.2259	0.99999	NA	NA
Cluster-17234.0	1	1	0	0	3	0	2	0	0.54	0.58	0	0	1.66	0	1.02	0	-0.70361	0.99999	-2.4226	0.9998
Cluster-28845.1	0	1	1	0	2	5	1	0	0	0.22	0.19	0	0.43	0.98	0.2	0	-2.7952	0.99999	-0.016195	0.9998
Cluster-23897.0	0	0	6	1	0	1	6	4	0	0	0.66	0.14	0	0.11	0.68	0.51	3.3224	0.99999	4.1681	0.9998
Cluster-43245.0	2	5	1	1	0	0	0	0	0.45	1.18	0.21	0.26	0	0	0	0	NA	NA	-1.7727	0.9998
Cluster-1477.0	1	0	0	0	2	1	0	7	0.12	0	0	0	0.24	0.11	0	0.86	1.2263	0.99999	-1.4436	0.9998
Cluster-26657.0	0	0	1	2	2	6	6	4	0	0	0.07	0.18	0.16	0.44	0.44	0.33	0.3392	0.99999	3.1037	0.9998
Cluster-34825.0	0	1	0	0	1	0	0	1	0	0.44	0	0	0.42	0	0	0.42	-0.040556	0.99999	-1.4137	0.9998
Cluster-46483.0	0	2	3	0	1	0	0	2	0	1.02	1.39	0	0.49	0	0	0.98	0.97012	0.99999	0.4886	0.9998
Cluster-17911.0	2	0	0	0	0	0	0	3	0.87	0	0	0	0	0	0	1.34	3.0565	0.99999	-2.4493	0.9998
Cluster-25409.0	0	0	1	0	0	1	5	1	0	0	0.25	0	0	0.25	1.26	0.28	2.5707	0.99999	1.4178	0.9998
Cluster-39124.0	2	4	5	0	5	1	2	0	0.25	0.5	0.55	0	0.62	0.11	0.23	0	-1.6762	0.99999	-0.36929	0.9998
Cluster-42888.0	1	2	0	2	3	3	1	0	0.2	0.42	0	0.46	0.63	0.57	0.19	0	-2.6059	0.99999	-0.42497	0.9998
Cluster-14820.0	37	0	0	40	31	0	0	47	2.93	0	0	3.57	2.5	0	0	3.89	0.54838	0.99999	0.26265	0.9998
Cluster-46502.1	0	0	0	1	5	2	2	3	0	0	0	0.15	0.68	0.25	0.25	0.42	-0.52015	0.99999	1.5798	0.9998
Cluster-46502.0	1	0	1	1	2	1	5	5	0.16	0	0.14	0.18	0.32	0.15	0.73	0.82	1.7073	0.99999	1.0082	0.9998
Cluster-3096.0	0	0	0	0	6	6	2	3	0	0	0	0	2.19	2.01	0.67	1.1	-1.2679	0.99999	NA	NA
Cluster-12620.0	0	1	0	1	0	1	0	1	0	0.24	0	0.26	0	0.22	0	0.24	0.043953	0.99999	0.14581	0.9998
Cluster-18132.8746	30	31	24	21	122	270	267	237	0.4	0.42	0.28	0.31	1.64	3.32	3.27	3.3	0.37865	0.99999	-0.42147	0.9998
Cluster-21192.0	0	1	0	2	0	0	0	0	0	0.6	0	1.28	0	0	0	0	NA	NA	1.1719	0.9998
Cluster-3377.0	0	0	0	0	2	3	0	2	0	0	0	0	1.01	1.39	0	1	-1.2869	0.99999	NA	NA
Cluster-31804.0	1	4	1	2	4	3	7	5	0.09	0.36	0.08	0.2	0.36	0.25	0.57	0.46	0.75169	0.99999	-0.65471	0.9998
Cluster-20148.0	0	2	3	1	3	0	1	5	0	0.45	0.6	0.25	0.67	0	0.2	1.13	0.94727	0.99999	0.97846	0.9998
Cluster-23206.0	0	2	3	2	0	0	0	0	0	0.4	0.53	0.44	0	0	0	0	NA	NA	1.343	0.9998
Cluster-18132.40168	0	0	0	0	2	2	3	0	0	0	0	0	0.36	0.33	0.49	0	-0.46031	0.99999	NA	NA
Cluster-18132.40169	0	2	2	0	7	1	2	3	0	0.24	0.21	0	0.83	0.11	0.22	0.37	-0.73632	0.99999	-0.091848	0.9998
Cluster-7737.1	0	0	0	0	0	4	0	0	0	0	0	0	0	1.41	0	0	-3.3734	0.99999	NA	NA
Cluster-7737.0	1	0	0	0	2	9	2	5	0.07	0	0	0	0.13	0.54	0.12	0.34	-0.60146	0.99999	-1.4436	0.9998
Cluster-18132.40164	0	2	0	4	0	0	1	0	0	0.53	0	1.16	0	0	0.24	0	1.4213	0.99999	1.1891	0.9998
Cluster-18132.40165	0	2	2	0	3	1	3	2	0	0.26	0.23	0	0.39	0.12	0.35	0.27	0.27043	0.99999	-0.091848	0.9998
Cluster-18132.40166	231	215	220	132	104.99	131	164	113	2.35	2.21	1.94	1.5	1.08	1.23	1.53	1.2	0.22159	0.99999	-0.35078	0.9998
Cluster-6033.0	0	0	0	0	0	0	2	5	0	0	0	0	0	0	0.42	1.16	4.2572	0.99999	NA	NA
Cluster-18132.40160	0	4	0	0	2	4	1	0	0	0.81	0	0	0.4	0.73	0.18	0	-2.5805	0.99999	-3.3945	0.9998
Cluster-18132.40161	0	2	2	2	2	3	3	7	0	0.19	0.16	0.21	0.19	0.26	0.26	0.68	1.0169	0.99999	1.0502	0.9998
Cluster-18132.40162	0	0	0	0	2	0	0	2	0	0	0	0	0.5	0	0	0.51	-0.046822	0.99999	NA	NA
Cluster-18132.40163	134	116	182	138.66	75	56	104	58	0.99	0.87	1.17	1.15	0.56	0.38	0.71	0.45	0.27444	0.99999	0.36673	0.9998
Cluster-41519.0	0	0	4	0	1	4	1	1	0	0	0.69	0	0.19	0.71	0.18	0.2	-1.2883	0.99999	3.3126	0.9998
Cluster-13957.0	3	2	0	1	0	0	2	0	0.63	0.43	0	0.24	0	0	0.39	0	2.3961	0.99999	-2.2308	0.9998
Cluster-45501.0	1	5	2	1	3	3	5	1	0.11	0.58	0.2	0.13	0.35	0.32	0.52	0.12	-0.033871	0.99999	-0.99944	0.9998
Cluster-34121.1	6	4	6	10	0	0	0	0	0.42	0.28	0.37	0.78	0	0	0	0	NA	NA	0.73423	0.9998
Cluster-34121.0	3	1	1	6	0	0	0	0	1.08	0.38	0.34	2.48	0	0	0	0	NA	NA	0.91912	0.9998
Cluster-30169.0	3	0	0	0	2	1	1	4	0.91	0	0	0	0.62	0.28	0.28	1.25	0.72558	0.99999	-3.0351	0.9998
Cluster-19076.0	8	12.13	24	11	29	27	38	33	0.22	0.34	0.58	0.34	0.81	0.69	0.96	0.95	0.32665	0.99999	0.78603	0.9998
Cluster-29764.0	0	0	0	1	4	2	6	8	0	0	0	0.1	0.35	0.16	0.47	0.71	1.196	0.99999	1.5798	0.9998
Cluster-3175.0	1	0	0	0	0	0	0	0	0.86	0	0	0	0	0	0	0	NA	NA	-1.4436	0.9998
Cluster-40744.0	0	0	2	1	0	2	2	0	0	0	0.93	0.55	0	0.9	0.9	0	0.027507	0.99999	3.0054	0.9998
Cluster-32156.0	2	2	1	0	4	7	0	7	0.32	0.33	0.15	0	0.66	1.05	0	1.18	-0.60827	0.99999	-2.0194	0.9998
Cluster-34548.0	2	6	1	1	16.29	43.97	14.03	3	0.19	0.6	0.09	0.11	1.61	3.96	1.26	0.3	-1.8148	0.99999	-1.9637	0.9998
Cluster-18074.0	9	7	3	3	5	14	0	5	0.79	0.63	0.23	0.3	0.45	1.14	0	0.46	-1.8699	0.99999	-1.394	0.9998
Cluster-25911.0	0	0	1	0	8	2	3	4	0	0	0.19	0	1.7	0.39	0.58	0.86	-0.56368	0.99999	1.4178	0.9998
Cluster-18132.27343	1007	1188	1306.94	979	730	979	1039	709	37.43	44.87	42.49	40.84	27.52	33.69	35.59	27.57	0.025674	0.99999	0.067092	0.9998
Cluster-18132.27342	909	827	769.95	554	6	0	2	0	6.94	6.39	5.1	4.73	0.05	0	0.01	0	-1.7032	0.99999	-0.38864	0.9998
Cluster-18132.27341	28	37	29	19	116	130	99	94	1.85	2.49	1.69	1.41	7.77	7.95	6.03	6.48	-0.35769	0.99999	-0.43573	0.9998
Cluster-18132.27340	5	7	4	4	1	3	3	2	0.27	0.38	0.19	0.24	0.05	0.15	0.15	0.11	0.33885	0.99999	-0.55527	0.9998
Cluster-18132.27347	203	154	298.93	153	22	36	27	22	9.11	7.03	11.75	7.71	1	1.5	1.12	1.03	-0.24006	0.99999	0.31652	0.9998
Cluster-18132.27346	4.85	10	11	3	5	24.05	33	14	0.5	1.06	1.01	0.35	0.52	2.3	3.15	1.51	0.71826	0.99999	-0.14385	0.9998
Cluster-18132.27345	93	117	86	82	65	88	96	73	1.47	1.88	1.18	1.45	1.04	1.29	1.4	1.21	0.13872	0.99999	-0.29601	0.9998
Cluster-18132.27344	77.77	78.03	75.08	58.02	21.88	18.95	25.73	21.46	4.93	5.04	4.19	4.13	1.41	1.11	1.51	1.42	0.17736	0.99999	-0.22127	0.9998
Cluster-34449.0	2	0	1	1	0	1	0	0	0.56	0	0.26	0.32	0	0.26	0	0	-1.428	0.99999	0.0013714	0.9998
Cluster-18132.27348	1	8	2	3	0	0	5	1	0.19	1.54	0.34	0.63	0	0	0.87	0.19	3.9931	0.99999	-0.77681	0.9998
Cluster-5144.0	0	1	0	0	7	2	12	5	0	0.07	0	0	0.5	0.13	0.77	0.36	0.85489	0.99999	-1.4137	0.9998
Cluster-10007.0	2	1	0	1	2	3	3	4	0.13	0.07	0	0.07	0.13	0.18	0.18	0.28	0.4934	0.99999	-1.4819	0.9998
Cluster-31705.2	2	0	1	2	3	1	2	1	0.31	0	0.14	0.35	0.47	0.14	0.29	0.16	-0.47208	0.99999	0.63319	0.9998
Cluster-43366.0	9	8	4	2	8	4	12	3	0.62	0.56	0.24	0.15	0.56	0.25	0.76	0.21	0.26638	0.99999	-1.5192	0.9998
Cluster-31705.1	0	0	0	0	1	3	1	0	0	0	0	0	0.33	0.89	0.3	0	-1.9838	0.99999	NA	NA
Cluster-3493.0	0	0	0	0	0	0	1	2	0	0	0	0	0	0	0.7	1.49	3.0312	0.99999	NA	NA
Cluster-17991.0	0	0	6	0	3	0	6	3	0	0	0.92	0	0.52	0	0.95	0.53	1.4998	0.99999	3.8973	0.9998
Cluster-18132.29419	399.64	497.99	441	533	2842.05	2400.51	1938.54	1297.97	6.18	7.8	5.93	9.23	44.48	34.29	27.56	21	-0.72191	0.37643	0.16161	0.9998
Cluster-18132.29418	298	462	320	396	1796.37	2445.99	2091	1797.87	6.21	9.76	5.81	9.25	37.92	47.13	40.1	39.22	-0.12702	0.99999	-0.036999	0.9998
Cluster-18132.4471	1	2	0	0	0	3	2	0	0.2	0.41	0	0	0	0.56	0.37	0	-0.5546	0.99999	-2.9984	0.9998
Cluster-18132.4470	0	0	0	1	4	1	3	2	0	0	0	0.22	0.8	0.18	0.55	0.41	-0.059213	0.99999	1.5798	0.9998
Cluster-18132.4477	1	11	3	3	9	20	9	5.05	0.03	0.39	0.09	0.12	0.32	0.65	0.29	0.18	-1.0425	0.99999	-0.95255	0.9998
Cluster-18132.4476	0	1	1	0	4	1	0	3	0	0.16	0.14	0	0.62	0.14	0	0.47	-0.7585	0.99999	-0.016195	0.9998
Cluster-11909.0	0	3	0	3	0	0	2	0	0	0.71	0	0.78	0	0	0.43	0	2.3961	0.99999	0.18677	0.9998
Cluster-18132.4474	129	130	125	87	384	488	330	339	0.72	0.73	0.6	0.54	2.16	2.51	1.69	1.98	-0.38359	0.99999	-0.28699	0.9998
Cluster-18132.29411	0	0	3	0	11.5	13	44.24	19.29	0	0	0.42	0	1.81	1.87	6.35	3.1	1.3109	0.99999	2.8987	0.9998
Cluster-18132.29410	128	125	258	198.99	160	230	204	250	1.1	1.09	1.92	1.91	1.39	1.82	1.61	2.25	0.22569	0.99999	0.86132	0.31655
Cluster-18132.29413	42	17	66	42	208	209	219	159	2.73	1.13	3.77	3.07	13.72	12.58	13.13	10.79	-0.15835	0.99999	0.85672	0.9998
Cluster-18132.4478	2	0	1	1	4	4	0	3	0.48	0	0.22	0.27	0.99	0.9	0	0.75	-1.395	0.99999	0.0013714	0.9998
Cluster-18132.29415	0	1	10	11	1	4	82	59	0	0.05	0.41	0.58	0.05	0.17	3.55	2.89	4.8195	7.78e-05	4.4312	0.9998
Cluster-18132.29414	49	38	64	47	361	280	257	252	2.16	1.7	2.47	2.32	16.11	11.4	10.42	11.59	-0.35395	0.99999	0.35358	0.9998
Cluster-18132.29417	0	0	0	1	1	0	0	2	0	0	0	0.89	0.79	0	0	1.55	0.97012	0.99999	1.5798	0.9998
Cluster-18132.29416	1	0	70	44	0	0	254	179	0.02	0	1.18	0.96	0	0	4.53	3.64	10.185	2.1e-08	6.8253	0.0043141
Cluster-39797.0	0	0	1	2	0	0	0	1	0	0	0.55	1.28	0	0	0	0.56	1.4626	0.99999	3.1037	0.9998
Cluster-24467.0	0	6	0	0	3	1	5	6	0	0.64	0	0	0.32	0.1	0.48	0.65	1.4217	0.99999	-3.9794	0.9998
Cluster-6467.0	0	0	0	0	10	3	3	9	0	0	0	0	0.63	0.17	0.17	0.58	-0.14741	0.99999	NA	NA
Cluster-35023.0	0	2	1	2	0	3	1	0	0	1.24	0.57	1.32	0	1.62	0.54	0	-1.5298	0.99999	0.68126	0.9998
Cluster-2392.0	0	0	0	0	0	0	4	2	0	0	0	0	0	0	1.81	0.98	4.0059	0.99999	NA	NA
Cluster-24536.0	1	4	3	0	0	1	0	4	0.32	1.33	0.89	0	0	0.3	0	1.3	2.0499	0.99999	-0.8308	0.9998
Cluster-16161.0	2	0	0	2	0	3	0	1	0.62	0	0	0.71	0	0.87	0	0.32	-1.4928	0.99999	0.13398	0.9998
Cluster-40645.0	1	2	2	3	3	1	0	2	0.41	0.87	0.78	1.4	1.26	0.38	0	0.84	-1.0155	0.99999	0.79828	0.9998
Cluster-12055.1	0	1	0	0	5	1	2	2	0	0.22	0	0	1.06	0.19	0.39	0.43	-0.64331	0.99999	-1.4137	0.9998
Cluster-12055.0	1	1	0	1	12	11	2	10	0.07	0.07	0	0.08	0.83	0.7	0.13	0.71	-0.93088	0.99999	-0.87812	0.9998
Cluster-2960.0	0	1	0	0	3	2	1	6	0	0.12	0	0	0.36	0.22	0.11	0.74	0.4862	0.99999	-1.4137	0.9998
Cluster-19409.0	11	6	2	3	0	0	0	0	1.18	0.66	0.19	0.36	0	0	0	0	NA	NA	-1.727	0.9998
Cluster-18132.904	0	1	0	0	57	66	52	35	0	0.01	0	0	0.85	0.9	0.7	0.54	-0.51187	0.99999	-1.4137	0.9998
Cluster-23634.0	0	1	2	1	0	2	3	4	0	0.16	0.28	0.18	0	0.29	0.44	0.66	1.8634	0.99999	1.572	0.9998
Cluster-18132.906	8	7	10	6	343	431	234	196	0.11	0.09	0.11	0.09	4.59	5.27	2.85	2.71	-0.85345	0.34085	0.083593	0.9998
Cluster-13632.0	0	0	0	1	0	1	2	2	0	0	0	0.57	0	0.47	0.94	1.01	2.012	0.99999	1.5798	0.9998
Cluster-18132.900	28.98	18	21.97	25	33	61	40	37	0.56	0.35	0.37	0.54	0.64	1.08	0.71	0.74	-0.27802	0.99999	0.029106	0.9998
Cluster-18132.901	380	289.04	345	209	323	397	321	274	17.69	13.69	14.08	10.93	15.26	17.12	13.78	13.34	-0.28116	0.99999	-0.28417	0.9998
Cluster-18132.902	0	1	0	0	3	5	5	1	0	0.22	0	0	0.64	0.98	0.98	0.22	-0.4304	0.99999	-1.4137	0.9998
Cluster-18132.903	16	4	12	2	128	186.14	137	129	0.27	0.07	0.18	0.04	2.22	2.95	2.16	2.31	-0.23744	0.99999	-0.60322	0.9998
Cluster-18132.908	1	0	2	3	91	86	137	75	0.02	0	0.03	0.06	1.58	1.37	2.17	1.35	0.23649	0.99999	2.3639	0.9998
Cluster-18132.909	1	0	0	0	3	1	0	1	0.46	0	0	0	1.42	0.43	0	0.47	-2.0272	0.99999	-1.4436	0.9998
Cluster-28092.0	0	0	0	2	1	0	0	3	0	0	0	0.8	0.36	0	0	1.08	1.5605	0.99999	2.6097	0.9998
Cluster-41371.0	11	10	12	6	2	5	1	4	0.46	0.42	0.44	0.28	0.08	0.19	0.04	0.17	-0.44512	0.99999	-0.24252	0.9998
Cluster-5247.1	0	0	0	0	5	6	10	5	0	0	0	0	0.42	0.46	0.77	0.44	0.43128	0.99999	NA	NA
Cluster-14493.0	0	0	0	0	0	0	0	3	0	0	0	0	0	0	0	1.3	3.0565	0.99999	NA	NA
Cluster-18132.8554	1	0	5	1	7	10	17	15	0.09	0	0.41	0.1	0.65	0.85	1.45	1.44	0.91158	0.99999	2.4994	0.9998
Cluster-25036.0	0	0	1	1	1	0	0	2	0	0	0.82	0.93	0.83	0	0	1.62	0.97012	0.99999	2.4702	0.9998
Cluster-17876.0	0	2	2	6	1	2	1	4	0	0.49	0.43	1.59	0.24	0.44	0.22	0.97	0.76975	0.99999	2.1184	0.9998
Cluster-28973.0	1	0	2	0	0	0	0	0	0.31	0	0.57	0	0	0	0	0	NA	NA	0.85773	0.9998
Cluster-14915.0	0	2	0	2	1	2	0	0	0	0.59	0	0.65	0.29	0.53	0	0	-3.0131	0.99999	0.18523	0.9998
Cluster-46934.2	0	0	0	0	5	0	1	0	0	0	0	0	2.24	0	0.41	0	-2.4189	0.99999	NA	NA
Cluster-46934.0	0	0	1	0	49	14	20	18	0	0	0.02	0	1.29	0.34	0.48	0.49	-0.7838	0.99999	1.4178	0.9998
Cluster-46934.1	0	0	0	0	6	2	3	18	0	0	0	0	0.39	0.12	0.18	1.2	1.3755	0.99999	NA	NA
Cluster-7945.0	0	0	0	0	0	1	3	2	0	0	0	0	0	0.63	1.9	1.35	2.3257	0.99999	NA	NA
Cluster-18132.11359	0	0	1	2	2	1	0	1	0	0	0.43	1.03	0.92	0.42	0	0.46	-1.5976	0.99999	3.1037	0.9998
Cluster-18132.11358	2	5	12	6	2	0	1	4	0.17	0.44	0.91	0.58	0.17	0	0.08	0.36	1.2699	0.99999	1.3513	0.9998
Cluster-36199.0	0	0	1	0	2	1	2	1	0	0	0.24	0	0.52	0.24	0.48	0.26	-0.044939	0.99999	1.4178	0.9998
Cluster-30053.0	1	4	4	5	3	0	3	5	0.2	0.81	0.71	1.11	0.6	0	0.55	1.01	1.3504	0.99999	0.90409	0.9998
Cluster-38592.0	1	1	1	0	0	3	3	1	0.3	0.32	0.28	0	0	0.85	0.86	0.31	0.45775	0.99999	-1.023	0.9998
Cluster-18132.11351	163.88	217.99	463.95	178.01	6	19	30	13	9.24	12.52	22.99	11.28	0.34	0.99	1.56	0.77	0.79385	0.99999	0.7123	0.9998
Cluster-18132.11350	135.1	54	0	63	6	6.63	0	3	55.95	23.86	0	29.97	2.56	2.59	0	1.28	-2.0923	0.99999	-1.4186	0.9998
Cluster-18132.11353	5596	5406	5898	4786	1733	1999	1857	1733	39.23	38.35	35.89	37.58	12.3	12.95	11.97	12.73	-0.062765	0.99999	-0.030674	0.9998
Cluster-19452.0	0	0	1	0	0	0	0	3	0	0	0.63	0	0	0	0	1.93	3.0565	0.99999	1.4178	0.9998
Cluster-18132.11355	0	0	2	0	4	2	3	3	0	0	0.3	0	0.68	0.31	0.46	0.52	-0.03389	0.99999	2.3187	0.9998
Cluster-18132.11354	0	0	0	0	1	1	0	2	0	0	0	0	0.49	0.45	0	0.97	0.023438	0.99999	NA	NA
Cluster-20035.0	3	1	2	8	6	6	9	11	0.14	0.05	0.08	0.42	0.28	0.26	0.38	0.53	0.72999	0.99999	1.4206	0.9998
Cluster-18132.11356	1116	1064	1543	996	1730	1729	2155	1255	38.49	37.27	46.51	38.54	60.5	55.19	68.48	45.29	-0.04251	0.99999	0.21445	0.9998
Cluster-18132.36846	9	6	0	4	1	0	1	1	0.6	0.41	0	0.3	0.07	0	0.06	0.07	0.9376	0.99999	-1.7736	0.9998
Cluster-18132.36847	9	6	9	5	2	5	2	4	0.48	0.33	0.42	0.3	0.11	0.25	0.1	0.22	-0.19121	0.99999	-0.11711	0.9998
Cluster-15178.0	0	0	0	1	2	1	6	4	0	0	0	0.12	0.21	0.1	0.57	0.43	1.7	0.99999	1.5798	0.9998
Cluster-18132.36845	2	7	16	2	0	0	0	0	0.18	0.64	1.26	0.2	0	0	0	0	NA	NA	0.9253	0.9998
Cluster-12843.0	0	0	0	1	2	5	0	5	0	0	0	0.14	0.26	0.6	0	0.67	-0.43015	0.99999	1.5798	0.9998
Cluster-18132.36843	266	298	184	166	11	12	21	27	3.05	3.46	1.83	2.13	0.13	0.13	0.22	0.32	1.0584	0.99999	-0.6677	0.74714
Cluster-18132.36840	3	1	0	0	0	0	0	0	2.39	0.88	0	0	0	0	0	0	NA	NA	-3.4362	0.9998
Cluster-18132.36841	8	20	8	14	17	6	11	7	0.29	0.73	0.25	0.56	0.62	0.2	0.36	0.26	-0.40677	0.99999	-0.27443	0.9998
Cluster-18132.33566	0	0	0	1	5	6	3	1	0	0	0	0.13	0.58	0.64	0.32	0.12	-1.4789	0.99999	1.5798	0.9998
Cluster-20196.0	0	1	3	1	0	1	0	0	0	0.56	1.53	0.6	0	0.49	0	0	-1.428	0.99999	1.9617	0.9998
Cluster-15881.0	2	0	0	3	0	0	0	1	0.75	0	0	1.3	0	0	0	0.39	1.4626	0.99999	0.72327	0.9998
Cluster-1699.0	3	0	0	0	1	3	5	2	0.48	0	0	0	0.16	0.44	0.74	0.33	0.81499	0.99999	-3.0351	0.9998
Cluster-9711.0	0	0	0	0	2	4	6	3	0	0	0	0	0.27	0.5	0.74	0.42	0.58526	0.99999	NA	NA
Cluster-12824.0	1	1	0	3	0	0	0	1	0.59	0.64	0	2.05	0	0	0	0.6	1.4626	0.99999	0.74487	0.9998
Cluster-37961.0	0	0	0	0	0	3	0	0	0	0	0	0	0	1.2	0	0	-2.9588	0.99999	NA	NA
Cluster-27828.0	0	0	0	1	3	5	0	0	0	0	0	0.5	1.35	2.05	0	0	-4.4347	0.99999	1.5798	0.9998
Cluster-18132.37715	3	4	7	8	0	1	0	0	0.34	0.47	0.72	1.04	0	0.11	0	0	-1.428	0.99999	1.1388	0.9998
Cluster-18132.37714	4	3	0	1	6	5	2	4	0.46	0.35	0	0.13	0.7	0.54	0.21	0.48	-0.88134	0.99999	-2.7256	0.9998
Cluster-18132.37717	15	29	27	23	0	1	3	0	0.57	1.11	0.89	0.97	0	0.03	0.1	0	1.5612	0.99999	0.20784	0.9998
Cluster-18132.37716	13	29	12	6	0	0	0	0	0.9	2.05	0.73	0.47	0	0	0	0	NA	NA	-1.2293	0.9998
Cluster-18132.37711	5	3	0	1	0	0	0	0	1.23	0.77	0	0.28	0	0	0	0	NA	NA	-2.9254	0.9998
Cluster-18132.37710	5	8	13	8	12	15	15	20	0.13	0.22	0.3	0.24	0.33	0.37	0.37	0.56	0.37653	0.99999	0.69066	0.9998
Cluster-18132.37713	296	271	229	231	459	405	416.07	405	2.32	2.15	1.56	2.03	3.65	2.94	3	3.33	-0.090132	0.99999	-0.27567	0.9998
Cluster-18132.37712	1	1	0	1	4	3	1	5	0.11	0.12	0	0.13	0.46	0.32	0.11	0.59	-0.2208	0.99999	-0.87812	0.9998
Cluster-26523.0	6	9	4	4	10.98	19.13	21.94	14.89	0.75	1.16	0.45	0.57	1.4	2.23	2.55	1.95	0.30398	0.99999	-0.87665	0.9998
Cluster-18132.37719	8	11	6	3	0	0	2	0	2.6	3.78	1.84	1.12	0	0	0.61	0	2.3961	0.99999	-1.0906	0.9998
Cluster-18132.37718	6	4	7	3	0	0	0	0	0.79	0.54	0.82	0.44	0	0	0	0	NA	NA	-0.033342	0.9998
Cluster-44756.0	4	10	1	1	0	0	0	0	1.79	4.79	0.43	0.51	0	0	0	0	NA	NA	-2.7745	0.9998
Cluster-33575.0	0	0	3	0	1	0	2	0	0	0	1.48	0	0.52	0	0.96	0	0.89654	0.99999	2.8987	0.9998
Cluster-34538.0	1	1	6	0	15	25	13	10	0.04	0.04	0.19	0	0.54	0.82	0.43	0.37	-0.79515	0.99999	1.4613	0.9998
Cluster-39324.1	4	11	10	4	1	4	5	2	0.27	0.75	0.59	0.3	0.07	0.25	0.31	0.14	0.50113	0.99999	-0.12034	0.9998
Cluster-39324.0	6	7	12	7	0	1	0	1	0.42	0.49	0.73	0.54	0	0.06	0	0.07	0.043953	0.99999	0.53922	0.9998
Cluster-39324.3	2	0	0	0	0	2	0	2	0.97	0	0	0	0	0.92	0	0.99	0.098515	0.99999	-2.4493	0.9998
Cluster-39324.2	8	3	1	7	1	1	0	3	0.72	0.28	0.08	0.71	0.09	0.08	0	0.28	0.60962	0.99999	-0.34776	0.9998
Cluster-6746.0	0	0	0	0	1	0	4	0	0	0	0	0	0.47	0	1.71	0	1.9041	0.99999	NA	NA
Cluster-46869.0	1	0	0	1	2	2	1	3	0.28	0	0	0.32	0.57	0.52	0.26	0.86	0.0062189	0.99999	0.11591	0.9998
Cluster-39019.0	0	0	0	1	1	0	1	1	0	0	0	0.42	0.38	0	0.35	0.38	0.9376	0.99999	1.5798	0.9998
Cluster-39019.1	0	1	0	0	1	1	3	2	0	0.21	0	0	0.2	0.19	0.56	0.42	1.3046	0.99999	-1.4137	0.9998
Cluster-2908.0	0	0	0	0	2	2	3	0	0	0	0	0	1.07	0.98	1.48	0	-0.46031	0.99999	NA	NA
Cluster-18132.26595	152	132	153	90.99	202	217	255	203	2.49	2.19	2.18	1.67	3.35	3.28	3.84	3.48	0.11591	0.99999	-0.22972	0.9998
Cluster-34747.1	0	1	0	3	4	3	2	1	0	0.17	0	0.56	0.68	0.46	0.31	0.17	-1.2541	0.99999	1.7586	0.9998
Cluster-34747.0	0	0	1	0	2	1	4	2	0	0	0.3	0	0.66	0.3	1.22	0.67	0.95632	0.99999	1.4178	0.9998
Cluster-23499.0	2	0	1	1	1	3	2	3	0.28	0	0.12	0.16	0.14	0.39	0.26	0.43	0.35273	0.99999	0.0013714	0.9998
Cluster-18132.26594	815.95	681	750	516.51	796	679	782	690.96	13.4	11.33	10.71	9.51	13.24	10.31	11.81	11.88	-0.021856	0.99999	-0.24278	0.9998
Cluster-10561.2	0	2	2	0	8	12	10	6	0	0.12	0.11	0	0.5	0.68	0.57	0.38	-0.32685	0.99999	-0.091848	0.9998
Cluster-27481.0	0	0	0	0	0	0	1	2	0	0	0	0	0	0	0.49	1.05	3.0312	0.99999	NA	NA
Cluster-10561.0	0	0	0	1	6	5	3	4	0	0	0	0.2	1.07	0.81	0.49	0.73	-0.66487	0.99999	1.5798	0.9998
Cluster-22202.0	0	1	0	1	0	0	4	0	0	0.47	0	0.5	0	0	1.65	0	3.3947	0.99999	0.14581	0.9998
Cluster-29102.0	0	0	0	0	0	2	2	0	0	0	0	0	0	0.54	0.54	0	0.027507	0.99999	NA	NA
Cluster-18132.26596	1536	1641	1896	1439	1589	1654.91	1649.4	1626	12.07	13.05	12.93	12.67	12.64	12.02	11.92	13.38	0.0038667	0.99999	0.078088	0.9998
Cluster-26686.0	0	0	0	2	4	1	4	4	0	0	0	0.42	0.75	0.17	0.69	0.77	0.62755	0.99999	2.6097	0.9998
Cluster-18132.33038	0	0	0	1	0	0	7	0	0	0	0	0.28	0	0	1.59	0	4.2019	0.99999	1.5798	0.9998
Cluster-32421.0	3	6	7	1	11	22	19	12	0.13	0.27	0.27	0.05	0.49	0.9	0.77	0.55	-0.084751	0.99999	-0.23908	0.9998
Cluster-18132.26590	48	60	44	30	82	108	158	65	4.76	6.1	3.88	3.35	8.27	9.95	14.51	6.73	0.21474	0.99999	-0.54184	0.9998
Cluster-10237.1	0	1	2	6	0	2	3	2	0	0.12	0.2	0.76	0	0.21	0.31	0.23	1.3692	0.99999	3.1047	0.9998
Cluster-10237.0	1	1	0	0	0	3	1	1	0.21	0.22	0	0	0	0.6	0.2	0.22	-0.52131	0.99999	-2.4226	0.9998
Cluster-23333.0	0	2	2	0	0	0	0	0	0	0.95	0.86	0	0	0	0	0	NA	NA	-0.091848	0.9998
Cluster-23333.1	0	0	0	1	1	0	2	1	0	0	0	0.43	0.38	0	0.7	0.38	1.5155	0.99999	1.5798	0.9998
Cluster-33818.0	4	2	5	1	12	9	8	5	0.23	0.12	0.25	0.06	0.7	0.48	0.42	0.3	-0.72086	0.99999	-0.073984	0.9998
Cluster-1090.0	0	0	0	0	4	0	0	2	0	0	0	0	0.75	0	0	0.38	-1.0516	0.99999	NA	NA
Cluster-13862.0	1	2	0	2	24	20	4	7	0.03	0.07	0	0.08	0.83	0.63	0.13	0.25	-2.0103	0.99999	-0.42497	0.9998
Cluster-21176.0	2	3	3	2	4	3	3	6	0.11	0.16	0.14	0.12	0.21	0.15	0.15	0.33	0.35376	0.99999	0.0041408	0.9998
Cluster-26118.0	4	3	2	2	0	0	0	0	0.39	0.3	0.17	0.22	0	0	0	0	NA	NA	-0.78597	0.9998
Cluster-18132.33030	147	192	202	161	564	640	505	489	1.41	1.87	1.68	1.73	5.48	5.68	4.46	4.92	-0.28328	0.99999	0.11294	0.9998
Cluster-38512.1	6	1	5	5	0	1	2	0	0.79	0.14	0.59	0.75	0	0.12	0.25	0	0.97759	0.99999	0.52389	0.9998
Cluster-38512.0	0	6	6	7	2	0	5	1	0	0.4	0.35	0.52	0.13	0	0.31	0.07	1.4878	0.99999	1.1777	0.9998
Cluster-47152.0	3	2	0	1	0	0	1	2	1.11	0.78	0	0.42	0	0	0.35	0.76	3.0312	0.99999	-2.2308	0.9998
Cluster-27306.2	0	2	1	0	0	1	0	0	0	0.6	0.27	0	0	0.27	0	0	-1.428	0.99999	-0.99756	0.9998
Cluster-26840.0	0	0	0	2	0	0	11	9	0	0	0	0.4	0	0	1.79	1.64	5.7518	0.73602	2.6097	0.9998
Cluster-27306.0	2	2	2	0	0	2	1	3	0.33	0.34	0.3	0	0	0.31	0.15	0.52	1.0748	0.99999	-1.1043	0.9998
Cluster-27306.1	6	3	2	5	2	6	3	7	0.42	0.21	0.12	0.39	0.14	0.39	0.19	0.51	0.36036	0.99999	-0.28976	0.9998
Cluster-3568.0	0	0	0	0	0	2	1	0	0	0	0	0	0	1.18	0.6	0	-0.94642	0.99999	NA	NA
Cluster-18132.7353	5	3	1	6	6	4	5	5	0.51	0.31	0.09	0.68	0.62	0.38	0.47	0.53	-0.024759	0.99999	-0.079683	0.9998
Cluster-18132.7352	33	43	39	46	65	56	64	51	0.65	0.85	0.66	1.01	1.29	1.01	1.15	1.05	-0.093694	0.99999	0.20255	0.9998
Cluster-18132.7351	6	7	7	2	2283	2051	2442	1782	0.07	0.09	0.08	0.03	28.53	23.39	27.71	23.03	-0.059034	0.99999	-0.57667	0.9998
Cluster-18132.7350	1	2	2	0	0	0	2	3	0.26	0.54	0.48	0	0	0	0.48	0.8	3.7631	0.99999	-0.68538	0.9998
Cluster-18132.7357	3	2	1	2	4	1.72	6	2	0.37	0.26	0.11	0.28	0.51	0.2	0.69	0.26	0.36396	0.99999	-0.67564	0.9998
Cluster-18132.7356	4	16	21	6	6	11	15	9	0.11	0.45	0.51	0.19	0.17	0.28	0.38	0.26	0.49837	0.99999	0.39469	0.9998
Cluster-18132.7355	470	502	591	408	815	954	871	799	3.79	4.1	4.14	3.68	6.65	7.11	6.46	6.75	-0.089652	0.99999	0.04106	0.9998
Cluster-18132.35718	0	1	0	0	2	1	1	4	0	0.3	0	0	0.58	0.27	0.27	1.17	0.72558	0.99999	-1.4137	0.9998
Cluster-18132.35717	0	1	0	0	0	0	0	0	0	1.06	0	0	0	0	0	0	NA	NA	-1.4137	0.9998
Cluster-18132.35716	683	809.02	756	611	456	528	496	477	5.43	6.51	5.22	5.44	3.67	3.88	3.62	3.97	-0.022334	0.99999	-0.11215	0.9998
Cluster-18132.35715	0	0	0	0	0	3	0	0	0	0	0	0	0	2.41	0	0	-2.9588	0.99999	NA	NA
Cluster-18132.35714	6.96	2	5	0	11.01	11	5	15	0.46	0.13	0.29	0	0.73	0.67	0.3	1.03	-0.13101	0.99999	-0.9731	0.9998
Cluster-18132.35713	6	1	0	1	0	0	3	0	1.25	0.22	0	0.24	0	0	0.59	0	2.9798	0.99999	-2.7388	0.9998
Cluster-18132.35712	5	10	3	4	13	21	9	11	0.13	0.27	0.07	0.12	0.35	0.51	0.22	0.3	-0.75582	0.99999	-1.0484	0.9998
Cluster-18132.35711	1	0	1	0	0	1	0	0	0.54	0	0.53	0	0	0.51	0	0	-1.428	0.99999	-0.046087	0.9998
Cluster-18132.35710	0	0	0	0	1	3	5	5	0	0	0	0	0.26	0.7	1.17	1.3	1.3433	0.99999	NA	NA
Cluster-15901.0	1	1	0	0	2	0	0	1	0.37	0.39	0	0	0.75	0	0	0.38	-1.0568	0.99999	-2.4226	0.9998
Cluster-35456.1	0	0	0	0	13	7	10	2	0	0	0	0	1.66	0.81	1.16	0.26	-0.79265	0.99999	NA	NA
Cluster-35456.0	0	0	4	0	10	6	9	9	0	0	0.23	0	0.68	0.37	0.55	0.63	0.14173	0.99999	3.3126	0.9998
Cluster-7541.0	0	2	0	0	8	10	2	6	0	0.16	0	0	0.62	0.71	0.14	0.48	-1.1569	0.99999	-2.3954	0.9998
Cluster-29851.0	3	2	3	4	9	7	5	4	0.2	0.14	0.18	0.3	0.62	0.44	0.31	0.28	-0.85374	0.99999	0.52633	0.9998
Cluster-44622.0	1	1	5	2	2	3	2	5	0.09	0.09	0.38	0.19	0.17	0.24	0.16	0.45	0.50342	0.99999	1.7726	0.9998
Cluster-21346.0	1	2	1	0	0	5	3	2	0.16	0.32	0.14	0	0	0.73	0.44	0.33	0.055792	0.99999	-1.5974	0.9998
Cluster-32958.1	4	16	0	8	7	6	20	6	0.15	0.6	0	0.33	0.26	0.2	0.68	0.23	0.96461	0.99999	-1.1526	0.9998
Cluster-32958.0	2	4	3	2	4	5	3	4	0.23	0.47	0.31	0.26	0.47	0.54	0.32	0.48	-0.36068	0.99999	-0.25531	0.9998
Cluster-40478.0	2	3	1	3	2	4	2	1	0.34	0.52	0.15	0.57	0.34	0.63	0.31	0.17	-0.99707	0.99999	-0.22725	0.9998
Cluster-26500.0	0	1	1	0	0	2	0	0	0	0.53	0.48	0	0	0.93	0	0	-2.3764	0.99999	-0.016195	0.9998
Cluster-38560.0	1	2	7	0	17	16	15	14	0.06	0.11	0.34	0	0.96	0.83	0.77	0.81	-0.2006	0.99999	1.107	0.9998
Cluster-26832.0	5	0	4	0	0	0	1	7	0.62	0	0.45	0	0	0	0.12	0.91	4.462	0.99999	-0.46631	0.9998
Cluster-10489.0	0	0	0	0	2	0	1	0	0	0	0	0	1.03	0	0.47	0	-1.0961	0.99999	NA	NA
Cluster-34374.0	1	0	0	1	0	3	2	0	0.56	0	0	0.65	0	1.59	1.06	0	-0.5546	0.99999	0.11591	0.9998
Cluster-42548.0	1	13	2	0	0	0	0	0	0.12	1.57	0.21	0	0	0	0	0	NA	NA	-2.8642	0.9998
Cluster-45087.0	2	0	1	0	0	1	2	1	0.98	0	0.48	0	0	0.46	0.93	0.5	1.5857	0.99999	-1.0505	0.9998
Cluster-34229.0	2	3	4	1	2	1	0	0	0.55	0.87	1.03	0.32	0.57	0.26	0	0	-3.0647	0.99999	-0.050863	0.9998
Cluster-24623.0	0	4	1	0	0	3	1	1	0	0.85	0.19	0	0	0.58	0.19	0.21	-0.52131	0.99999	-1.994	0.9998
Cluster-2855.0	0	0	0	0	0	0	1	2	0	0	0	0	0	0	0.53	1.14	3.0312	0.99999	NA	NA
Cluster-23909.0	3	1	1	0	4	13	10	3	0.23	0.08	0.07	0	0.31	0.91	0.7	0.24	-0.3774	0.99999	-2.0328	0.9998
Cluster-36027.4	10	38	13	15	0	2	2	1	0.35	1.34	0.39	0.58	0	0.06	0.06	0.04	0.63206	0.99999	-0.7266	0.9998
Cluster-36027.5	5	11	14	5	0	4	1	0	0.4	0.89	0.98	0.45	0	0.3	0.07	0	-1.9438	0.99999	0.21733	0.9998
Cluster-36027.6	7	5	2	0	0	0	0	0	3.36	2.58	0.94	0	0	0	0	0	NA	NA	-2.6683	0.9998
Cluster-36027.0	5	17	6	12	0	0	0	0	0.38	1.32	0.4	1.03	0	0	0	0	NA	NA	-0.2046	0.9998
Cluster-36027.1	8	29	33	12	1	0	1	1	0.7	2.59	2.56	1.18	0.09	0	0.08	0.09	0.9376	0.99999	0.25651	0.9998
Cluster-36027.2	121	142	221	112	1	1	8	5	2.54	3.02	4.04	2.64	0.02	0.02	0.15	0.11	2.6824	0.99999	0.32214	0.9998
Cluster-36027.3	4	2	3	4	0	0	0	0	0.91	0.48	0.63	1.04	0	0	0	0	NA	NA	0.25962	0.9998
Cluster-29838.0	11	4	3	3	4	16	6	0	0.78	0.29	0.19	0.24	0.29	1.05	0.39	0	-1.7334	0.99999	-1.3096	0.9998
Cluster-25446.0	0	1	1	2	0	2	2	0	0	0.99	0.93	2.1	0	1.71	1.73	0	0.027507	0.99999	1.6663	0.9998
Cluster-1037.0	0	0	0	0	2	0	0	4	0	0	0	0	0.88	0	0	1.75	0.95827	0.99999	NA	NA
Cluster-9177.0	0	0	0	0	0	9	1	2	0	0	0	0	0	1.25	0.14	0.31	-1.5074	0.99999	NA	NA
Cluster-29672.0	0	1	0	1	1	0	0	0	0	0.4	0	0.43	0.38	0	0	0	-1.5126	0.99999	0.14581	0.9998
Cluster-40910.0	1	7	4	2	1	3	1	1	0.13	0.91	0.45	0.29	0.13	0.35	0.12	0.13	-0.97435	0.99999	-0.41444	0.9998
Cluster-26688.0	0	0	0	0	4	4	0	0	0	0	0	0	2.47	2.26	0	0	-4.4542	0.99999	NA	NA
Cluster-6633.0	1	2	0	0	9	2	1	4	0.12	0.25	0	0	1.11	0.23	0.11	0.51	-1.1761	0.99999	-2.9984	0.9998
Cluster-19263.0	5	0	1	0	0	0	0	0	1.83	0	0.35	0	0	0	0	0	NA	NA	-2.3689	0.9998
Cluster-18132.30875	28.13	34.22	18.04	38.06	1	0	3.02	7.14	1.64	2.04	0.93	2.5	0.06	0	0.16	0.44	3.299	0.99999	-0.069331	0.9998
Cluster-18132.30874	0	0	1	0	0	0	0	2	0	0	0.46	0	0	0	0	0.97	2.4704	0.99999	1.4178	0.9998
Cluster-18132.30877	0	0	0	1	2	3	0	3	0	0	0	0.29	0.53	0.72	0	0.8	-0.70003	0.99999	1.5798	0.9998
Cluster-18132.30876	2	1	5	6	2	1	5	1	0.21	0.11	0.46	0.7	0.21	0.1	0.48	0.11	0.94394	0.99999	1.9076	0.9998
Cluster-18132.30871	48	25	31	58	45	55	71	78	1.11	0.59	0.62	1.5	1.05	1.18	1.51	1.89	0.57338	0.99999	0.34745	0.9998
Cluster-18132.30870	2	2	0	4	1	0	1	1	0.89	0.95	0	2.04	0.46	0	0.42	0.46	0.9376	0.99999	0.15783	0.9998
Cluster-18132.30873	130	107	72	72	0	0	0	0	2.41	2.01	1.16	1.5	0	0	0	0	NA	NA	-0.69553	0.9998
Cluster-18132.30872	3	0	0	4	0	1	3	6	0.45	0	0	0.67	0	0.14	0.41	0.93	3.1908	0.99999	0.55315	0.9998
Cluster-6790.0	0	0	0	0	2	3	1	7	0	0	0	0	0.32	0.44	0.15	1.14	0.70769	0.99999	NA	NA
Cluster-18132.30879	7	14	3	5	0	0	1	1	0.89	1.83	0.34	0.72	0	0	0.12	0.13	2.4336	0.99999	-1.3291	0.9998
Cluster-45700.1	0	0	0	0	1	1	2	3	0	0	0	0	0.58	0.53	1.08	1.73	1.3189	0.99999	NA	NA
Cluster-18132.20012	209	218.77	207.74	171.13	168	172	161.95	121.93	45.23	49.26	41.18	42.03	37.18	34.78	32.73	27.38	-0.27487	0.99999	-0.16184	0.9998
Cluster-30126.0	2	0	1	0	1	0	0	0	0.93	0	0.45	0	0.48	0	0	0	-1.5126	0.99999	-1.0505	0.9998
Cluster-29201.0	3	2	8	5	6	17	20	12	0.12	0.08	0.27	0.22	0.24	0.61	0.71	0.49	0.49061	0.99999	1.3682	0.9998
Cluster-44959.0	1	4	0	0	0	1	0	0	0.42	1.78	0	0	0	0.39	0	0	-1.428	0.99999	-3.728	0.9998
Cluster-32615.0	3	0	4	2	0	0	0	0	1.2	0	1.54	0.92	0	0	0	0	NA	NA	0.95556	0.9998
Cluster-18132.2622	1	6	3	2	6	19	7	10	0.17	1.06	0.46	0.39	1.05	3.03	1.11	1.78	-0.52269	0.99999	-0.46771	0.9998
Cluster-7569.0	0	0	0	0	0	3	1	2	0	0	0	0	0	0.84	0.28	0.62	0.073617	0.99999	NA	NA
Cluster-18132.2623	24	68	27	29	44	72	52	66	0.52	1.49	0.51	0.7	0.97	1.44	1.04	1.5	0.0358	0.99999	-0.67244	0.9998
Cluster-11207.0	0	0	0	3	2	4	0	0	0	0	0	1.96	1.17	2.14	0	0	-4.0131	0.99999	3.198	0.9998
Cluster-18132.2624	6	7	10	6	14	24	19.97	34	0.67	0.8	1	0.76	1.6	2.5	2.07	3.97	0.52416	0.99999	0.29339	0.9998
Cluster-18132.36773	15	10.04	10	9.91	22	17.01	16.01	16	3.79	2.65	2.34	2.85	5.7	4.02	3.79	4.19	-0.30551	0.99999	-0.30113	0.9998
Cluster-29879.0	4	7	5	5	3	3	5	1	0.25	0.45	0.28	0.35	0.19	0.18	0.29	0.07	-0.033871	0.99999	-0.10473	0.9998
Cluster-18132.20017	165	124.18	196	145	371	472	440.98	484	1.3	0.99	1.34	1.28	2.96	3.44	3.2	4	0.13397	0.99999	0.2407	0.9998
Cluster-11316.0	1	0	0	2	4	3	0	4	0.12	0	0	0.27	0.49	0.33	0	0.5	-0.79573	0.99999	1.1438	0.9998
Cluster-18132.2626	0	0	1	1	1	10	8	6	0	0	0.33	0.4	0.36	3.25	2.61	2.14	0.39103	0.99999	2.4702	0.9998
Cluster-29266.0	0	2	1	0	0	0	2	0	0	0.81	0.37	0	0	0	0.72	0	2.3961	0.99999	-0.99756	0.9998
Cluster-18132.20015	702	697	673	574	868	1067	1072	1062	5.47	5.49	4.55	5.01	6.84	7.68	7.68	8.66	0.13812	0.99999	-0.15038	0.9998
Cluster-17009.1	0	2	3	0	1	3	0	0	0	0.42	0.55	0	0.21	0.57	0	0	-3.4149	0.99999	0.4886	0.9998
Cluster-17009.0	0	0	1	0	0	0	1	1	0	0	0.65	0	0	0	0.62	0.66	2.4336	0.99999	1.4178	0.9998
Cluster-22051.0	1	1	0	0	1	1	1	0	0.23	0.24	0	0	0.24	0.22	0.22	0	-1.0226	0.99999	-2.4226	0.9998
Cluster-22051.1	1	1	0	3	0	5	1	0	0.22	0.23	0	0.76	0	1.05	0.21	0	-2.265	0.99999	0.74487	0.9998
Cluster-30898.0	35	51	26	24	0	3	1	0	0.73	1.08	0.47	0.56	0	0.06	0.02	0	-1.5298	0.99999	-0.75721	0.9998
Cluster-11749.0	1	2	0	2	2	1	0	0	0.37	0.78	0	0.84	0.76	0.35	0	0	-3.0647	0.99999	-0.42497	0.9998
Cluster-13276.0	0	2	0	0	0	0	0	0	0	1.51	0	0	0	0	0	0	NA	NA	-2.3954	0.9998
Cluster-17114.0	0	3	4	1	5	0	2	7	0	0.21	0.25	0.08	0.36	0	0.13	0.51	0.7895	0.99999	0.70152	0.9998
Cluster-38170.0	8	0	0	2	2	0	1	3	1.52	0	0	0.43	0.39	0	0.18	0.59	0.9423	0.99999	-1.8853	0.9998
Cluster-22132.0	1	0	0	0	1	2	0	0	0.55	0	0	0	0.57	1.05	0	0	-3.0131	0.99999	-1.4436	0.9998
Cluster-18132.36779	1	0	1	0	0	0	0	3	0.81	0	0.83	0	0	0	0	2.46	3.0565	0.99999	-0.046087	0.9998
Cluster-19238.0	0	2	3	0	0	1	2	1	0	0.52	0.69	0	0	0.23	0.47	0.26	1.5857	0.99999	0.4886	0.9998
Cluster-46281.0	4	2	4	6	6	4	7	3	0.29	0.15	0.25	0.48	0.44	0.27	0.46	0.22	-0.038696	0.99999	0.78314	0.9998
Cluster-27110.0	1	0	4	0	4	4	4	1	0.17	0	0.61	0	0.69	0.63	0.63	0.18	-0.7088	0.99999	1.857	0.9998
Cluster-1154.0	0	0	0	0	0	0	6	1	0	0	0	0	0	0	2.59	0.47	4.2136	0.99999	NA	NA
Cluster-36564.0	0	0	1	0	3	0	0	2	0	0	0.45	0	1.45	0	0	0.96	-0.63465	0.99999	1.4178	0.9998
Cluster-18132.10299	1581.01	1191	2073	1727	853	896	882	1045.98	40.34	30.83	46.12	49.41	22.06	21.15	20.72	27.93	0.13471	0.99999	0.46529	0.44068
Cluster-18132.10298	0	3	1	2	6	0	4	6	0	0.29	0.08	0.21	0.57	0	0.35	0.59	0.66492	0.99999	0.096319	0.9998
Cluster-18132.10297	8	14	11	12	0	0	0	0	0.45	0.8	0.54	0.76	0	0	0	0	NA	NA	0.10307	0.9998
Cluster-18132.10296	494	680	523.97	535	0	0	0	0	2.8	3.9	2.58	3.4	0	0	0	0	NA	NA	-0.11546	0.9998
Cluster-18132.10295	81.03	50.21	40.04	51.44	262.53	126.19	91.5	81.47	4.22	2.66	1.83	3.01	13.88	6.09	4.4	4.44	-1.2101	0.56865	-0.48934	0.9998
Cluster-18132.10294	2791.47	2527.94	3165	2388	7296.07	7967.81	7185.92	6028.53	939.44	899.16	1005.76	918.86	2522.58	2518.88	2276.86	2093.43	-0.21916	0.99999	0.067301	0.9998
Cluster-18132.10293	1	2	3	0	1	2	2	2	0.24	0.5	0.66	0	0.24	0.45	0.45	0.49	0.42705	0.99999	-0.1066	0.9998
Cluster-18132.10292	882	766.01	960	733	1117.66	1190	1189.71	1265	5.31	4.66	5.01	4.94	6.81	6.62	6.58	7.97	0.081602	0.99999	0.04463	0.9998
Cluster-18132.10291	10	11	6	6	25	55	26	15	0.25	0.27	0.13	0.17	0.62	1.25	0.59	0.39	-0.95599	0.99999	-0.78089	0.9998
Cluster-18132.10290	6	9	7	9	0	2	3	1	0.33	0.51	0.34	0.56	0	0.1	0.15	0.06	1.0388	0.99999	0.14108	0.9998
Cluster-34492.0	6	5	4	5	10	5	15	6	0.23	0.19	0.13	0.21	0.39	0.18	0.53	0.24	0.43627	0.99999	-0.2515	0.9998
Cluster-40476.0	0	0	2	0	0	1	1	0	0	0	0.84	0	0	0.41	0.41	0	0.0027056	0.99999	2.3187	0.9998
Cluster-18132.12679	1	1	2	1	2	3	7	5	0.19	0.2	0.35	0.22	0.39	0.53	1.24	0.99	1.2594	0.99999	0.56556	0.9998
Cluster-18132.12678	0	0	39	34	0	0	79	74	0	0	1.29	1.44	0	0	2.75	2.93	8.6898	2.36e-05	7.6502	0.0014371
Cluster-18132.12677	0	0	4	1	0	0	5	6	0	0	0.85	0.26	0	0	1.08	1.44	4.8965	0.99999	3.7009	0.9998
Cluster-35157.0	2	0	3	2	5	3	2	7	0.17	0	0.23	0.2	0.44	0.24	0.16	0.63	0.16104	0.99999	1.2979	0.9998
Cluster-18132.12675	67.18	98	91	88	56	65	91	88	1.17	1.72	1.37	1.71	0.98	1.04	1.45	1.6	0.5589	0.99999	0.14656	0.9998
Cluster-18132.12674	0	1	3	0	0	2	1	1	0	0.68	1.88	0	0	1.18	0.6	0.64	0.061351	0.99999	1.4688	0.9998
Cluster-18132.12673	150	173	137	109	104	135	125	124	1.62	1.89	1.29	1.32	1.14	1.35	1.24	1.4	0.057696	0.99999	-0.38029	0.9998
Cluster-18132.12672	570	478	395	289	404	519	292	487	5.97	5.07	3.59	3.39	4.28	5.02	2.81	5.34	-0.23626	0.99999	-0.61305	0.38404
Cluster-18132.12671	108	98	123	99	380	425	411	435	2.48	2.28	2.46	2.54	8.83	9.01	8.67	10.44	0.066021	0.99999	0.11822	0.9998
Cluster-18132.12670	1596	1359	1627	1499	212	158	296	163	23.87	20.59	21.16	25.12	3.21	2.18	4.07	2.55	0.2776	0.99999	0.10066	0.9998
Cluster-20652.0	1	0	2	2	6	3	4	2	0.1	0	0.17	0.22	0.6	0.27	0.36	0.2	-0.63082	0.99999	2.0121	0.9998
Cluster-9093.0	0	1	0	0	4	1	2	1	0	0.14	0	0	0.56	0.13	0.25	0.14	-0.80152	0.99999	-1.4137	0.9998
Cluster-4903.0	1	3	0	0	7	14	26	14	0.19	0.6	0	0	1.37	2.51	4.66	2.79	0.9308	0.99999	-3.4088	0.9998
Cluster-18132.9403	1	0	0	1	12	8	17	45	0.1	0	0	0.11	1.18	0.72	1.52	4.52	1.6258	0.99999	0.11591	0.9998
Cluster-32334.0	3	2	2	0	0	1	3	0	0.56	0.39	0.34	0	0	0.18	0.52	0	1.5612	0.99999	-1.4274	0.9998
Cluster-26435.0	0	0	3	0	0	0	3	1	0	0	1.66	0	0	0	1.6	0.57	3.4146	0.99999	2.8987	0.9998
Cluster-21512.0	3	2	4	3	0	0	0	1	0.39	0.27	0.46	0.44	0	0	0	0.13	1.4626	0.99999	0.48745	0.9998
Cluster-32986.0	0	1	0	3	1	5	2	1	0	0.28	0	0.92	0.28	1.27	0.51	0.28	-0.97212	0.99999	1.7586	0.9998
Cluster-1762.0	0	0	0	0	1	11	5	1	0	0	0	0	0.2	2.04	0.92	0.21	-0.96966	0.99999	NA	NA
Cluster-581.0	1	6	0	0	1	0	0	0	0.34	2.15	0	0	0.35	0	0	0	-1.5126	0.99999	-4.2102	0.9998
Cluster-13008.0	1	2	0	0	3	1	2	1	0.23	0.48	0	0	0.71	0.22	0.43	0.24	-0.47208	0.99999	-2.9984	0.9998
Cluster-18132.30143	776.21	831.21	621.04	675.95	1	1	1	1	29.59	32.2	20.71	28.92	0.04	0.04	0.04	0.04	-0.010667	0.99999	-0.27468	0.9998
Cluster-24458.0	1	0	0	0	0	0	0	1	0.88	0	0	0	0	0	0	0.89	1.4626	0.99999	-1.4436	0.9998
Cluster-45232.1	1	3	3	6	1	2	5	2	0.07	0.22	0.19	0.49	0.07	0.13	0.33	0.15	1.2178	0.99999	1.2541	0.9998
Cluster-38573.0	0	1	1	0	2	1	4	0	0	0.17	0.15	0	0.33	0.15	0.61	0	0.34504	0.99999	-0.016195	0.9998
Cluster-14387.0	1	1	0	2	0	0	1	2	0.56	0.61	0	1.31	0	0	0.54	1.15	3.0312	0.99999	0.15564	0.9998
Cluster-26860.0	0	0	2	0	0	1	2	4	0	0	0.56	0	0	0.28	0.56	1.23	2.6077	0.99999	2.3187	0.9998
Cluster-18132.36046	2	0	1	1	3	1	1	10	0.31	0	0.14	0.18	0.48	0.15	0.15	1.63	1.4472	0.99999	0.0013714	0.9998
Cluster-44971.0	8	5	6	7	0	0	3	6	0.52	0.33	0.34	0.51	0	0	0.18	0.41	4.6162	0.99999	0.03066	0.9998
Cluster-18132.36047	0	2	0	1	4	4	3	0	0	0.41	0	0.22	0.8	0.73	0.55	0	-1.4577	0.99999	-0.84371	0.9998
Cluster-23471.0	6	5	4	2	0	0	0	0	0.94	0.81	0.57	0.35	0	0	0	0	NA	NA	-0.89388	0.9998
Cluster-18132.36044	0	0	2	0	0	0	0	2	0	0	1.47	0	0	0	0	1.47	2.4704	0.99999	2.3187	0.9998
Cluster-7100.1	5	4	3	1	11	16	9	7	0.19	0.16	0.1	0.04	0.43	0.57	0.32	0.28	-0.75636	0.99999	-1.2096	0.9998
Cluster-7100.0	1	0	0	0	0	1	1	2	0.54	0	0	0	0	0.51	0.52	1.11	1.6099	0.99999	-1.4436	0.9998
Cluster-22563.0	3	1	1	3	0	0	2	6	0.49	0.17	0.15	0.55	0	0	0.3	1.02	4.4525	0.99999	0.079037	0.9998
Cluster-18132.36045	2	2	1	0	4	20	12	22	0.1	0.1	0.04	0	0.19	0.88	0.53	1.1	0.55067	0.99999	-2.0194	0.9998
Cluster-20228.0	0	2	0	4	0	0	0	0	0	1.57	0	3.33	0	0	0	0	NA	NA	1.1891	0.9998
Cluster-18132.40036	2	2	0	0	2	1	1	0	0.39	0.4	0	0	0.4	0.18	0.18	0	-1.6317	0.99999	-3.4226	0.9998
Cluster-9825.0	1	0	0	0	3	1	1	1	0.24	0	0	0	0.73	0.22	0.22	0.25	-1.0468	0.99999	-1.4436	0.9998
Cluster-20931.0	0	2	1	0	5	0	0	1	0	1.11	0.51	0	2.66	0	0	0.53	-2.3868	0.99999	-0.99756	0.9998
Cluster-18912.0	2	2	2	1	12	8	3	3	0.13	0.13	0.12	0.07	0.8	0.49	0.18	0.21	-1.763	0.99999	-0.43281	0.9998
Cluster-8508.0	0	0	0	0	0	4	2	2	0	0	0	0	0	1.77	0.89	0.96	0.06242	0.99999	NA	NA
Cluster-24305.0	0	0	0	0	0	1	0	0	0	0	0	0	0	0.91	0	0	-1.428	0.99999	NA	NA
Cluster-37457.0	2	2	1	0	13	12	12	2	0.1	0.1	0.05	0	0.68	0.57	0.57	0.11	-0.87468	0.99999	-2.0194	0.9998
Cluster-18132.36041	6	3	3	3	14	9	5	8	0.32	0.16	0.14	0.18	0.75	0.44	0.24	0.44	-0.84243	0.99999	-0.568	0.9998
Cluster-39530.0	0	0	1	1	6	3	6	2	0	0	0.14	0.18	0.98	0.45	0.89	0.33	-0.22157	0.99999	2.4702	0.9998
Cluster-7214.0	0	0	0	0	0	7	5	3	0	0	0	0	0	1.41	1.01	0.67	0.24661	0.99999	NA	NA
Cluster-43660.0	0	4	0	0	2	0	0	1	0	1.68	0	0	0.81	0	0	0.41	-1.0568	0.99999	-3.3945	0.9998
Cluster-35688.0	0	2	2	0	0	1	0	3	0	0.34	0.3	0	0	0.15	0	0.52	1.6354	0.99999	-0.091848	0.9998
Cluster-6244.0	0	0	0	0	5	0	0	0	0	0	0	0	2.41	0	0	0	-3.8529	0.99999	NA	NA
Cluster-8076.0	0	0	0	0	0	1	2	1	0	0	0	0	0	0.56	1.13	0.6	1.5857	0.99999	NA	NA
Cluster-25547.0	0	3	4	0	0	1	0	1	0	0.61	0.72	0	0	0.18	0	0.2	0.043953	0.99999	0.31898	0.9998
Cluster-9296.0	0	0	0	0	2	1	0	4	0	0	0	0	0.72	0.33	0	1.45	0.41647	0.99999	NA	NA
Cluster-13095.0	0	1	0	0	2	1	2	1	0	1.03	0	0	1.92	0.88	1.78	0.93	-0.044939	0.99999	-1.4137	0.9998
Cluster-8155.0	1	0	0	0	0	2	2	1	0.44	0	0	0	0	0.82	0.83	0.45	0.63206	0.99999	-1.4436	0.9998
Cluster-38840.0	0	0	1	0	0	0	4	0	0	0	0.4	0	0	0	1.57	0	3.3947	0.99999	1.4178	0.9998
Cluster-18132.16606	1	0	2	3	1	6	2	3	0.15	0	0.28	0.52	0.16	0.85	0.28	0.48	-0.4372	0.99999	2.3639	0.9998
Cluster-18132.16607	2407	2191	2872	1991.24	2583.96	2734	3042	2292	25.16	23.18	26.07	23.31	27.35	26.41	29.23	25.09	-0.010282	0.99999	0.079702	0.9998
Cluster-18132.16604	0	0	1	3	2	3	3	1	0	0	0.25	0.9	0.54	0.74	0.74	0.27	-0.33528	0.99999	3.5424	0.9998
Cluster-18132.16605	1	0	3	1	1	0	9.17	8	0.34	0	0.96	0.39	0.35	0	2.93	2.8	4.0559	0.99999	1.9386	0.9998
Cluster-18132.16602	899.32	781.96	1132.26	732.96	46	77	84.96	62	41.76	36.93	46.09	38.21	2.17	3.31	3.64	3.01	0.25906	0.99999	0.14349	0.9998
Cluster-18132.16603	55	43	55	81	159.99	161	114	193	1.6	1.27	1.4	2.65	4.73	4.35	3.06	5.89	-0.065557	0.99999	0.52349	0.9998
Cluster-18132.16600	412	405	694	343	856	937	1136	933.41	4.03	4.01	5.9	3.76	8.48	8.47	10.22	9.56	0.19515	0.99999	0.32029	0.9998
Cluster-18132.16601	204	179	210	158	405.29	405	304	432	3.97	3.54	3.56	3.45	8	7.3	5.45	8.81	-0.1427	0.99999	-0.052439	0.9998
Cluster-18132.16608	2226.02	2072.22	3072.92	2342.51	7	6	4	6	14.66	13.81	17.56	17.28	0.05	0.04	0.02	0.04	-0.38816	0.99999	0.33996	0.65379
Cluster-18132.16609	8	5	14	5	0	0	5	0	0.96	0.62	1.5	0.68	0	0	0.56	0	3.7165	0.99999	0.5015	0.9998
Cluster-32760.0	0	1	4	0	3	0	1	1	0	0.13	0.44	0	0.38	0	0.11	0.13	-0.66723	0.99999	1.8823	0.9998
Cluster-22914.0	6	10	1	3	11	4	6	9	0.31	0.53	0.05	0.18	0.58	0.19	0.29	0.49	-0.036833	0.99999	-1.9155	0.9998
Cluster-27224.0	19	39	57	53	90	99	147	81	0.25	0.52	0.65	0.78	1.2	1.2	1.78	1.12	0.25255	0.99999	0.95357	0.9998
Cluster-42064.0	0	2	1	5	0	0	0	2	0	0.62	0.28	1.68	0	0	0	0.61	2.4704	0.99999	1.7269	0.9998
Cluster-13278.0	0	0	0	1	2	0	0	2	0	0	0	0.48	0.85	0	0	0.85	-0.046822	0.99999	1.5798	0.9998
Cluster-18132.16422	6717	6523	7509	5591.09	2178	2675	2021	2984	37.86	37.2	36.72	35.29	12.43	13.93	10.47	17.62	0.049417	0.99999	-0.010302	0.9998
Cluster-22753.0	0	0	2	0	3	2	0	0	0	0	0.73	0	1.18	0.72	0	0	-3.7915	0.99999	2.3187	0.9998
Cluster-15409.1	1	1	0	4	2	0	0	1	0.32	0.34	0	1.46	0.66	0	0	0.33	-1.0568	0.99999	1.1623	0.9998
Cluster-15409.0	0	3	0	3	3	2	4	0	0	0.41	0	0.44	0.4	0.24	0.49	0	-0.38219	0.99999	0.18677	0.9998
Cluster-22422.0	1	1	1	2	0	1	0	0	0.16	0.17	0.15	0.37	0	0.15	0	0	-1.428	0.99999	0.65563	0.9998
Cluster-13609.0	0	1	0	1	0	1	2	2	0	0.54	0	0.58	0	0.47	0.95	1.02	2.012	0.99999	0.14581	0.9998
Cluster-18132.29940	155	132	148	151	43	48	67	59	5.38	4.65	4.49	5.88	1.51	1.54	2.14	2.14	0.46036	0.99999	0.085113	0.9998
Cluster-21576.0	0	0	3	24	0	2	0	1	0	0	0.46	4.62	0	0.32	0	0.18	-0.90671	0.99999	6.3377	0.23945
Cluster-29327.0	1	4	2	1	4	6	2	2	0.09	0.38	0.17	0.11	0.38	0.52	0.17	0.2	-1.3182	0.99999	-0.73889	0.9998
Cluster-4383.0	0	0	0	0	1	2	0	2	0	0	0	0	0.33	0.61	0	0.67	-0.53832	0.99999	NA	NA
Cluster-8280.0	0	0	0	0	6	2	11	4	0	0	0	0	0.56	0.17	0.93	0.38	0.84608	0.99999	NA	NA
Cluster-16301.0	1	0	0	0	0	1	0	2	0.54	0	0	0	0	0.51	0	1.1	1.0508	0.99999	-1.4436	0.9998
Cluster-9706.0	0	0	0	0	1	3	3	7	0	0	0	0	0.22	0.61	0.61	1.59	1.3578	0.99999	NA	NA
Cluster-39173.0	0	0	2	3	0	0	0	1	0	0	0.7	1.26	0	0	0	0.38	1.4626	0.99999	3.8216	0.9998
Cluster-18132.28117	247	378	297	232	828	1002	887	842.07	3.43	5.32	3.59	3.61	11.65	12.87	11.34	12.25	-0.08648	0.99999	-0.22557	0.9998
Cluster-18132.28116	2	1	2	1	4	2	2	18	0.34	0.18	0.31	0.19	0.7	0.32	0.32	3.21	1.7353	0.99999	-0.026728	0.9998
Cluster-18132.28115	0	1	0	2	0	0	0	1	0	0.45	0	0.96	0	0	0	0.43	1.4626	0.99999	1.1719	0.9998
Cluster-18132.28114	7	5	3	5	0	1	3	0	0.59	0.43	0.22	0.47	0	0.08	0.23	0	1.5612	0.99999	-0.53177	0.9998
Cluster-18132.28113	29	23	15	18	0	2	1	0	1.2	0.97	0.55	0.84	0	0.08	0.04	0	-0.94642	0.99999	-0.62162	0.9998
Cluster-18132.28112	250	212	192	149	67	24	18	21	2.28	1.96	1.52	1.52	0.62	0.2	0.15	0.2	-1.2668	0.99999	-0.43124	0.9998
Cluster-18132.28111	18	16	21	16	5	6	4	0	6.1	5.73	6.72	6.2	1.74	1.91	1.28	0	-1.4955	0.99999	0.12837	0.9998
Cluster-18132.28110	823.74	1005.22	1033	831	499.71	646	624	469	14.85	18.37	16.21	16.79	9.13	10.77	10.35	8.85	-0.074823	0.99999	0.041516	0.9998
Cluster-18132.28119	101.97	193	129	120.77	202	359.91	315	279	6.35	12.26	7.07	8.46	12.78	20.79	18.12	18.17	0.088485	0.99999	-0.20823	0.9998
Cluster-18132.28118	1	9	3	2	8	9	6	11	0.1	0.97	0.28	0.24	0.85	0.88	0.58	1.2	0.0035698	0.99999	-0.97919	0.9998
Cluster-23779.0	6	5	0	3	0	0	0	0	0.87	0.75	0	0.49	0	0	0	0	NA	NA	-1.7396	0.9998
Cluster-18132.20343	2	2.96	8	6	19	32.24	31	23	0.3	0.46	1.08	1.02	2.92	4.52	4.34	3.61	0.084785	0.99999	1.4964	0.9998
Cluster-18132.20340	62.77	64.73	80.21	50.68	103.11	116.54	113.4	113.32	17.09	18.47	20.29	15.71	28.76	29.72	28.94	31.92	0.032619	0.99999	0.029661	0.9998
Cluster-18132.20341	129.81	155.76	128.36	146.93	99.69	134.02	127.73	79.88	25.63	31.92	23.1	32.88	20.11	24.7	23.52	16.38	-0.17834	0.99999	-0.017948	0.9998
Cluster-18132.20346	81.55	124.38	142.3	88.28	159.77	145.74	211.44	136.13	11.01	17.28	17.22	13.45	21.98	18.31	26.5	19.14	0.15893	0.99999	0.15772	0.9998
Cluster-18132.20347	22.03	31.02	56.98	23	22.01	18.95	31	20.73	7.62	11.35	18.65	9.1	7.82	6.16	10.1	7.39	0.32017	0.99999	0.56399	0.9998
Cluster-18132.20344	268.2	301.15	418.42	208.01	385.94	467.04	513.47	393.28	45.98	53.4	64.95	40.36	67.54	74.66	81.97	70.13	0.078228	0.99999	0.11706	0.9998
Cluster-12552.0	0	1	0	1	4	1	3	1	0	0.19	0	0.21	0.76	0.17	0.52	0.19	-0.39197	0.99999	0.14581	0.9998
Cluster-47324.0	0	3	0	0	0	0	3	1	0	0.98	0	0	0	0	0.87	0.32	3.4146	0.99999	-2.9795	0.9998
Cluster-18132.20348	33	45.62	35.69	45.78	69.31	71.56	60.33	58.02	4.5	6.41	4.37	7.05	9.64	9.09	7.65	8.25	-0.26685	0.99999	0.10111	0.9998
Cluster-18132.20349	57	52.97	49.97	39	48	53.56	27.85	36.08	12.61	12.2	10.14	9.8	10.86	11.07	5.76	8.28	-0.6748	0.99999	-0.29712	0.9998
Cluster-2635.0	0	0	0	0	3	5	2	4	0	0	0	0	0.47	0.71	0.28	0.63	-0.39679	0.99999	NA	NA
Cluster-35062.0	4	5	8	13	16	9	9	8	0.24	0.31	0.43	0.89	0.99	0.51	0.5	0.51	-0.58959	0.99999	1.285	0.9998
Cluster-35062.1	0	0	0	0	2	2	2	4	0	0	0	0	0.53	0.49	0.49	1.07	0.58607	0.99999	NA	NA
Cluster-37104.0	0	4	1	0	1	5	2	4	0	0.83	0.18	0	0.2	0.93	0.37	0.83	0.048402	0.99999	-1.994	0.9998
Cluster-20919.0	1	1	3	2	0	0	0	4	0.14	0.14	0.37	0.31	0	0	0	0.57	3.4716	0.99999	1.3206	0.9998
Cluster-4468.0	0	0	0	0	0	10	0	0	0	0	0	0	0	2.35	0	0	-4.6949	0.99999	NA	NA
Cluster-37659.0	8.67	7	4	8	29	29	18	19	0.54	0.45	0.22	0.56	1.84	1.68	1.04	1.24	-0.65857	0.99999	-0.34912	0.9998
Cluster-31004.0	0	1	2	1	2	2	0	1	0	0.26	0.46	0.29	0.52	0.47	0	0.26	-1.9902	0.99999	1.572	0.9998
Cluster-25497.0	1	0	3	1	1	1	2	1	0.2	0	0.54	0.22	0.2	0.19	0.37	0.21	0.56286	0.99999	1.9386	0.9998
Cluster-37428.0	0	1	1	0	5	4	0	1	0	0.17	0.15	0	0.83	0.6	0	0.17	-3.1751	0.99999	-0.016195	0.9998
Cluster-38198.0	2	6	9	7	0	0	1	0	0.14	0.44	0.57	0.57	0	0	0.07	0	1.4213	0.99999	1.0208	0.9998
Cluster-13383.0	0	0	0	0	0	2	1	2	0	0	0	0	0	1.59	0.8	1.68	0.65571	0.99999	NA	NA
Cluster-15627.0	0	1	0	0	2	11	0	0	0	0.12	0	0	0.24	1.2	0	0	-5.0997	0.99999	-1.4137	0.9998
Cluster-44575.0	4	3	5	0	8	10	3	3	0.2	0.15	0.22	0	0.41	0.47	0.14	0.16	-1.5878	0.99999	-0.60204	0.9998
Cluster-18132.17555	29.29	24.88	30.83	19.36	29.63	47.92	46.47	38.97	6.94	6.15	6.73	5.22	7.19	10.62	10.31	9.58	0.12693	0.99999	-0.11939	0.9998
Cluster-18132.17554	1	1	3	0	6	10	4	2	0.12	0.12	0.32	0	0.73	1.12	0.45	0.25	-1.4177	0.99999	0.46664	0.9998
Cluster-18132.25444	758	860	1280	1070	35	78	125	143	4.44	5.1	6.51	7.03	0.21	0.42	0.67	0.88	1.2648	0.62382	0.55446	0.061816
Cluster-18132.25445	47	70	45	47	20	30	13	15	0.79	1.2	0.66	0.89	0.34	0.47	0.2	0.27	-0.8303	0.99999	-0.31266	0.9998
Cluster-18132.17551	1960.99	1942.01	2232.02	1865.04	1771.47	2330.71	2423.07	1603.01	13.39	13.42	13.23	14.27	12.25	14.71	15.21	11.47	-0.035196	0.99999	0.084175	0.9998
Cluster-18132.25443	404	404	503	367	613	674	584	535	6.33	6.41	6.85	6.44	9.73	9.76	8.42	8.78	-0.21087	0.99999	0.11127	0.9998
Cluster-18132.25440	175.83	92	107	138	0	3	0	1	11.94	6.37	6.4	10.53	0	0.19	0	0.07	-1.4928	0.99999	-0.0926	0.9998
Cluster-28434.0	2	3	4	2	2	6	7	0	0.12	0.19	0.22	0.14	0.13	0.35	0.4	0	-0.20211	0.99999	0.24857	0.9998
Cluster-18132.17559	2	0	0	0	1	2	11	6	0.4	0	0	0	0.2	0.37	2.05	1.25	2.4994	0.99999	-2.4493	0.9998
Cluster-18132.17558	2	4	3	1	7	14	17	7	0.08	0.17	0.11	0.05	0.29	0.53	0.64	0.3	0.19091	0.99999	-0.61613	0.9998
Cluster-18132.25448	4	0	1	1	2	8	4	6	0.64	0	0.14	0.18	0.33	1.2	0.6	1	0.039287	0.99999	-1.0008	0.9998
Cluster-18132.25449	1049.57	1286	862	743	28	23	19	22	5.49	6.81	3.91	4.35	0.15	0.11	0.09	0.12	-0.33035	0.99999	-0.52221	0.17123
Cluster-3611.0	2	0	0	0	0	6	3	0	0.89	0	0	0	0	2.51	1.26	0	-0.96763	0.99999	-2.4493	0.9998
Cluster-20521.0	3	1	1	0	0	0	0	0	0.6	0.21	0.18	0	0	0	0	0	NA	NA	-2.0328	0.9998
Cluster-20521.1	2	0	2	1	0	0	0	0	0.66	0	0.62	0.37	0	0	0	0	NA	NA	0.54077	0.9998
Cluster-18132.26188	19.54	33.49	19.42	25.13	10.23	17.47	24.97	18.45	0.6	1.04	0.52	0.86	0.32	0.49	0.7	0.59	0.67278	0.99999	-0.21777	0.9998
Cluster-18132.26189	5	3	0	2	16	24	15	7	0.19	0.12	0	0.09	0.62	0.85	0.53	0.28	-0.8707	0.99999	-1.8736	0.9998
Cluster-18132.26186	752.46	773.51	824.58	552.87	575.77	743.53	655.03	591.55	7.08	7.37	6.74	5.83	5.48	6.46	5.67	5.83	-0.085065	0.99999	-0.14836	0.9998
Cluster-18132.26187	9	25	22	21	10	17	15	24	0.28	0.79	0.6	0.74	0.32	0.49	0.43	0.78	0.54621	0.99999	0.37405	0.9998
Cluster-18132.26184	4	4	9	2	3	5	5	11	0.27	0.28	0.54	0.15	0.21	0.32	0.31	0.78	1.0195	0.99999	0.39591	0.9998
Cluster-18132.26185	7.72	16.73	4.85	7.7	18.19	29.67	34.99	23.86	0.4	0.89	0.22	0.45	0.97	1.44	1.69	1.31	0.29809	0.99999	-0.87959	0.9998
Cluster-18132.26182	4	6	2	3	0	1	0	0	0.7	1.08	0.31	0.59	0	0.16	0	0	-1.428	0.99999	-0.9454	0.9998
Cluster-18132.26183	11	15	4	11	0	0	0	1	0.92	1.28	0.3	1.04	0	0	0	0.09	1.4626	0.99999	-0.70436	0.9998
Cluster-18132.26180	2	1	4	0	2	0	0	1	0.98	0.53	1.91	0	1.01	0	0	0.5	-1.0568	0.99999	0.28842	0.9998
Cluster-18132.26181	10	11	8	6	2	4	1	0	1.82	2.08	1.32	1.24	0.37	0.68	0.17	0	-2.5805	0.99999	-0.57676	0.9998
Cluster-18132.23691	575	501.32	673	557.31	254.07	289.22	260.83	249.76	8.09	7.14	8.23	8.78	3.62	3.76	3.37	3.68	-0.094521	0.99999	0.2047	0.9998
Cluster-18132.23690	37	48	65	45.01	0	0	1	0	1.17	1.54	1.79	1.59	0	0	0.03	0	1.4213	0.99999	0.37639	0.9998
Cluster-18132.23693	137	128	137	140	38	49	46	34	2.87	2.72	2.5	3.29	0.81	0.95	0.89	0.75	-0.12794	0.99999	0.091134	0.9998
Cluster-18132.23692	424	375	527	438.77	203	241	229.9	246	9.49	8.51	10.28	11.01	4.61	4.99	4.74	5.77	0.097154	0.99999	0.28623	0.9998
Cluster-18132.23695	1166.01	1088.01	1010.25	989	172.89	155	191	178	24.79	23.45	18.71	23.57	3.72	3.05	3.74	3.96	0.1536	0.99999	-0.14814	0.9998
Cluster-18132.23694	8.93	20	9	7	6	4	7	5	2	4.67	1.85	1.78	1.38	0.84	1.47	1.16	0.2327	0.99999	-0.83876	0.9998
Cluster-18132.23697	2.04	3.03	4.05	5.07	23.48	30.6	23.41	37.62	0.06	0.09	0.11	0.17	0.72	0.86	0.65	1.19	0.18444	0.99999	0.89448	0.9998
Cluster-18132.23696	2	2	5	1	1	8	5	5.99	0.18	0.18	0.39	0.1	0.09	0.66	0.41	0.55	0.33766	0.99999	0.51736	0.9998
Cluster-18132.23699	1274	1250	1488	1130	958.98	1153	1248	883	13.57	13.48	13.76	13.48	10.34	11.35	12.22	9.85	0.0023677	0.99999	0.059732	0.9998
Cluster-18132.23698	2008	2145	2547.69	1841	2447	2783.99	3117.97	2644.86	6.54	7.06	7.19	6.71	8.07	8.37	9.33	9.02	0.13046	0.99999	0.084066	0.9998
Cluster-21906.0	1	1	1	4	12	29	14	11	0.04	0.04	0.04	0.19	0.51	1.14	0.55	0.49	-0.69777	0.99999	1.4304	0.9998
Cluster-21906.1	0	1	0	2	5	5	5	3	0	0.11	0	0.25	0.55	0.51	0.51	0.34	-0.34119	0.99999	1.1719	0.9998
Cluster-4364.0	0	0	0	0	3	3	1	11	0	0	0	0	0.45	0.41	0.14	1.68	1.0196	0.99999	NA	NA
Cluster-18132.39658	0	2	0	0	2	4	2	3	0	0.61	0	0	0.59	1.09	0.54	0.9	-0.24336	0.99999	-2.3954	0.9998
Cluster-18132.39659	8	7	8	5	9	14	10	10	0.3	0.27	0.26	0.21	0.34	0.49	0.35	0.39	-0.19682	0.99999	-0.21305	0.9998
Cluster-37133.1	15	45	19	17	35	24	20	17	0.3	0.91	0.33	0.38	0.71	0.44	0.37	0.35	-0.7006	0.99999	-0.70517	0.9998
Cluster-13621.0	0	0	0	1	12	18	4	22	0	0	0	0.04	0.39	0.53	0.12	0.74	-0.17807	0.99999	1.5798	0.9998
Cluster-30794.0	0	2	2	1	3	6	7	2	0	0.17	0.15	0.1	0.26	0.47	0.55	0.18	-0.0063441	0.99999	0.58901	0.9998
Cluster-18132.39652	1	0	1	2	1	1	4	1	0.22	0	0.2	0.49	0.22	0.2	0.81	0.22	1.29	0.99999	1.6419	0.9998
Cluster-18132.39653	0	0	0	0	2	5	6	7	0	0	0	0	0.26	0.59	0.71	0.93	0.91391	0.99999	NA	NA
Cluster-21887.0	0	0	2	0	4	5	1	0	0	0	0.37	0	0.83	0.94	0.19	0	-3.1815	0.99999	2.3187	0.9998
Cluster-18132.39651	8	4	0	4	33	60	32	25	0.18	0.09	0	0.1	0.76	1.27	0.67	0.6	-0.69969	0.99999	-1.4503	0.9998
Cluster-18132.39656	9	4	3	8	773	856	603	429	0.08	0.04	0.02	0.08	7.37	7.45	5.22	4.23	-0.67214	0.64927	-0.16488	0.9998
Cluster-18132.39657	2	0	0	2	2	0	4	4	0.32	0	0	0.36	0.32	0	0.59	0.66	1.9319	0.99999	0.13398	0.9998
Cluster-18132.39654	1	0	1	1	1	2	2	1	0.22	0	0.21	0.25	0.23	0.42	0.42	0.23	0.0012059	0.99999	1.0082	0.9998
Cluster-18132.39655	0	1	0	0	32	9	11	23	0	0.05	0	0	1.54	0.4	0.48	1.14	-0.30984	0.99999	-1.4137	0.9998
Cluster-43715.0	0	4	0	0	0	0	0	0	0	3.01	0	0	0	0	0	0	NA	NA	-3.3945	0.9998
Cluster-42032.0	0	0	1	2	0	0	0	1	0	0	0.63	1.45	0	0	0	0.64	1.4626	0.99999	3.1037	0.9998
Cluster-43907.1	1	1	1	0	1	1	0	0	0.35	0.37	0.33	0	0.36	0.33	0	0	-2.4541	0.99999	-1.023	0.9998
Cluster-25692.0	0	1	1	3	2	0	1	2	0	0.19	0.16	0.61	0.37	0	0.17	0.38	0.51907	0.99999	2.1045	0.9998
Cluster-44866.0	0	5	1	0	2	3	4	3	0	0.74	0.13	0	0.29	0.4	0.53	0.45	0.48342	0.99999	-2.3146	0.9998
Cluster-24757.0	0	1	0	5	0	0	0	0	0	0.53	0	2.82	0	0	0	0	NA	NA	2.4969	0.9998
Cluster-8266.0	0	2	0	0	1	1	1	2	0	0.57	0	0	0.28	0.25	0.26	0.56	0.586	0.99999	-2.3954	0.9998
Cluster-18132.24315	2354.37	2574	3010	2275.98	3102	2127	2928.67	2001.14	54.32	60.23	60.52	58.88	72.53	45.39	62.2	48.34	-0.11921	0.99999	0.10922	0.9998
Cluster-18132.24314	26	32.98	59.44	25	23	71.05	70	38	1.45	1.88	2.92	1.57	1.31	3.68	3.61	2.22	0.21694	0.99999	0.48156	0.9998
Cluster-18132.24317	7	10	7	12	40	57	67.05	37	0.23	0.33	0.2	0.43	1.3	1.7	1.99	1.25	0.092096	0.99999	0.22664	0.9998
Cluster-18132.24316	655.71	657	909	628.17	814	974	886	760	19.49	19.82	23.58	20.94	24.52	26.78	24.25	23.64	-0.12637	0.99999	0.22776	0.9998
Cluster-18132.24311	1660	1338	1793.9	1227	368.8	552	533	681	19.46	15.88	18.27	16.12	4.38	5.98	5.75	8.36	0.40788	0.99999	0.0072689	0.9998
Cluster-18132.24310	524	486	482	389	877.31	961.98	837.9	782.01	7.79	7.32	6.23	6.48	13.21	13.22	11.46	12.18	-0.19175	0.99999	-0.2029	0.9998
Cluster-18132.24313	71	47	66.6	56	16	27	27	34.15	7.69	5.22	6.43	6.84	1.76	2.72	2.71	3.86	0.51589	0.99999	0.068834	0.9998
Cluster-18132.24312	3	0	1	3	1	0	0	0	0.83	0	0.26	0.94	0.28	0	0	0	-1.5126	0.99999	0.48521	0.9998
Cluster-9620.0	0	0	0	0	11	3	4	2	0	0	0	0	1.76	0.44	0.59	0.33	-1.286	0.99999	NA	NA
Cluster-18132.24319	684.9	625	1040.04	601	528	700	626	613	14.31	13.24	18.92	14.07	11.18	13.52	12.03	13.41	0.012425	0.99999	0.31104	0.9998
Cluster-18132.24318	2441.91	2447.91	3470.19	2441.03	2451.17	2876.01	3091.02	2434	8.01	8.12	9.87	8.97	8.14	8.72	9.32	8.37	0.043162	0.99999	0.27488	0.9998
Cluster-6076.0	0	2	0	0	1	9	0	2	0	0.34	0	0	0.17	1.4	0	0.35	-2.2425	0.99999	-2.3954	0.9998
Cluster-4774.0	1	0	0	0	1	1	1	2	0.3	0	0	0	0.31	0.28	0.28	0.62	0.586	0.99999	-1.4436	0.9998
Cluster-34160.0	1	0	7	0	0	0	1	0	0.21	0	1.33	0	0	0	0.19	0	1.4213	0.99999	2.6653	0.9998
Cluster-9352.0	0	0	0	0	0	4	0	2	0	0	0	0	0	2.19	0	1.18	-0.90009	0.99999	NA	NA
Cluster-18132.32129	10	7	5	7	5	17	10	10	0.45	0.32	0.2	0.35	0.23	0.7	0.41	0.47	-0.10849	0.99999	-0.45978	0.9998
Cluster-18132.32128	0	1	1	0	0	2	1	1	0	0.37	0.33	0	0	0.66	0.33	0.36	0.061351	0.99999	-0.016195	0.9998
Cluster-14037.0	1	0	0	0	2	7	0	3	0.11	0	0	0	0.23	0.74	0	0.36	-1.5225	0.99999	-1.4436	0.9998
Cluster-41108.0	10	3	3	1	23	24	44	27	0.29	0.09	0.08	0.03	0.67	0.64	1.17	0.82	0.57732	0.99999	-1.749	0.9998
Cluster-18132.32121	54	55	47	44	168	145	168	132.84	1.52	1.57	1.15	1.39	4.78	3.77	4.35	3.91	-0.077159	0.99999	-0.23852	0.9998
Cluster-18132.32120	3	3	1	2	7	2	11	8	0.75	0.78	0.23	0.57	1.78	0.47	2.56	2.06	1.0254	0.99999	-0.93488	0.9998
Cluster-18132.32123	41	68	82.01	56.99	144.82	239.64	286	256.01	0.52	0.87	0.9	0.8	1.84	2.78	3.3	3.37	0.4991	0.99999	0.35837	0.9998
Cluster-18132.32122	1	3	0	2	6820.41	3049.52	5475.45	3478.7	0.01	0.02	0	0.02	51.65	21.08	37.65	27.25	-0.19255	0.99999	-0.83917	0.9998
Cluster-18132.32125	0	0	0	0	0	0	2	0	0	0	0	0	0	0	1.65	0	2.3961	0.99999	NA	NA
Cluster-18132.32124	3	6	3	3	21	10	17	14	0.09	0.19	0.08	0.11	0.66	0.29	0.49	0.46	-0.039555	0.99999	-0.55104	0.9998
Cluster-30922.0	0	5	1	5	3	1	0	1	0	0.62	0.11	0.68	0.37	0.11	0	0.13	-2.0272	0.99999	0.40617	0.9998
Cluster-18132.32126	1	9	2	2	33.04	40.04	46	71.08	0.05	0.43	0.08	0.1	1.56	1.73	1.98	3.46	0.6844	0.99999	-1.276	0.9998
Cluster-5596.0	3	1	0	0	0	7	1	9	0.25	0.09	0	0	0	0.55	0.08	0.8	0.60668	0.99999	-3.4362	0.9998
Cluster-46692.0	0	0	0	0	2	0	0	3	0	0	0	0	1.18	0	0	1.75	0.54099	0.99999	NA	NA
Cluster-11584.0	0	0	0	3	4	4	1	5.88	0	0	0	0.33	0.4	0.37	0.09	0.6	-0.17912	0.99999	3.198	0.9998
Cluster-30274.0	9	3	4	3	0	2	0	0	1.81	0.63	0.74	0.69	0	0.38	0	0	-2.3764	0.99999	-0.78342	0.9998
Cluster-42720.0	1	0	0	1	12	11	10	7	0.09	0	0	0.1	1.1	0.92	0.84	0.66	-0.45608	0.99999	0.11591	0.9998
Cluster-44324.0	9	2	4	4	0	0	4	1	1.36	0.31	0.55	0.68	0	0	0.56	0.16	3.7326	0.99999	-0.44988	0.9998
Cluster-25233.0	4	0	1	1	14	1	2	5	0.73	0	0.17	0.21	2.61	0.17	0.34	0.95	-1.1606	0.99999	-1.0008	0.9998
Cluster-14761.0	3	0	0	3	0	0	0	0	1.69	0	0	1.96	0	0	0	0	NA	NA	0.13506	0.9998
Cluster-14452.0	5	1	0	4	2	0	1	1	0.64	0.13	0	0.57	0.26	0	0.12	0.13	-0.080013	0.99999	-0.44738	0.9998
Cluster-41985.0	0	0	1	1	5	1	2	1	0	0	0.14	0.18	0.8	0.15	0.29	0.16	-1.0697	0.99999	2.4702	0.9998
Cluster-29714.0	6	2	3	1	5	3	0	3	0.39	0.13	0.17	0.07	0.33	0.18	0	0.2	-1.4136	0.99999	-1.0509	0.9998
Cluster-25499.1	1	4	2	0	0	0	0	0	0.2	0.84	0.37	0	0	0	0	0	NA	NA	-1.4074	0.9998
Cluster-25499.0	0	1	0	0	5	3	7	7	0	0.11	0	0	0.54	0.3	0.69	0.78	0.78028	0.99999	-1.4137	0.9998
Cluster-27091.0	2	13	10	4	7	3	7	3	0.08	0.51	0.33	0.17	0.27	0.11	0.25	0.12	-0.052823	0.99999	-0.11395	0.9998
Cluster-3960.0	0	0	0	0	0	3	2	4	0	0	0	0	0	0.62	0.42	0.92	1.0696	0.99999	NA	NA
Cluster-26381.2	0	1	0	1	6	5	3	2	0	0.12	0	0.13	0.69	0.53	0.31	0.24	-1.1614	0.99999	0.14581	0.9998
Cluster-26381.0	5	1	2	0	3	1	4	4	0.51	0.11	0.18	0	0.31	0.1	0.38	0.43	0.95736	0.99999	-1.7004	0.9998
Cluster-15629.0	0	0	0	0	1	0	2	5	0	0	0	0	0.77	0	1.43	3.78	2.7794	0.99999	NA	NA
Cluster-25352.0	8	12	13	15	0	0	0	0	0.32	0.48	0.45	0.66	0	0	0	0	NA	NA	0.52664	0.9998
Cluster-43059.0	2	0	0	0	0	0	0	0	1.21	0	0	0	0	0	0	0	NA	NA	-2.4493	0.9998
Cluster-35313.3	0	1	2	1	3	5	6	0	0	0.13	0.23	0.15	0.39	0.6	0.72	0	-0.44254	0.99999	1.572	0.9998
Cluster-35313.2	4	1	1	0	0	1	7	0	0.81	0.21	0.18	0	0	0.19	1.32	0	2.7802	0.99999	-2.3561	0.9998
Cluster-35313.1	53	56.01	57	45	6.04	10.01	34	5	0.62	0.66	0.58	0.59	0.07	0.11	0.36	0.06	1.2639	0.99999	-0.084835	0.9998
Cluster-35313.0	6	6	12	6	2	4	0	0	0.49	0.5	0.87	0.55	0.17	0.3	0	0	-4.0131	0.99999	0.56487	0.9998
Cluster-39933.0	3	3	3	0	1	7	2	4	0.23	0.23	0.2	0	0.08	0.49	0.14	0.32	-0.3594	0.99999	-1.1058	0.9998
Cluster-12747.0	0	0	0	3	0	0	0	9	0	0	0	0.76	0	0	0	2.09	4.6418	0.99999	3.198	0.9998
Cluster-14614.0	1	0	0	2	2	1	5	5	0.12	0	0	0.28	0.25	0.11	0.57	0.64	1.7073	0.99999	1.1438	0.9998
Cluster-12659.1	0	0	0	0	1	4	0	1	0	0	0	0	0.24	0.89	0	0.25	-2.2673	0.99999	NA	NA
Cluster-4321.1	0	0	0	0	1	1	2	0	0	0	0	0	0.35	0.32	0.63	0	-0.045643	0.99999	NA	NA
Cluster-4321.0	0	2	0	0	1	0	2	1	0	0.84	0	0	0.41	0	0.75	0.41	1.5155	0.99999	-2.3954	0.9998
Cluster-18132.37827	3	2	1	1	0	0	1	0	0.46	0.32	0.14	0.17	0	0	0.14	0	1.4213	0.99999	-1.3029	0.9998
Cluster-34525.0	21	28	13	42	15	29	26	36.09	2.07	2.82	1.14	4.65	1.5	2.65	2.37	3.71	0.5124	0.99999	0.27032	0.9998
Cluster-46162.0	2	2	2	0	0	0	0	0	1.31	1.43	1.32	0	0	0	0	0	NA	NA	-1.1043	0.9998
Cluster-18132.11282	3	3	6	1	5	1	5	4	0.29	0.3	0.51	0.11	0.49	0.09	0.45	0.4	0.52543	0.99999	0.14877	0.9998
Cluster-46878.1	0	0	0	0	0	0	2	2	0	0	0	0	0	0	1.04	1.12	3.4336	0.99999	NA	NA
Cluster-46878.0	0	0	0	0	0	0	2	0	0	0	0	0	0	0	1.11	0	2.3961	0.99999	NA	NA
Cluster-9754.0	0	0	0	0	1	2	2	1	0	0	0	0	0.29	0.53	0.53	0.29	0.0012059	0.99999	NA	NA
Cluster-18132.33658	0	3	2	2	56.96	52	105	53	0	0.11	0.06	0.08	2.1	1.75	3.52	2.02	0.50927	0.99999	0.46635	0.9998
Cluster-18132.33659	4	1	6	5	302.49	294.92	514.99	301.09	0.31	0.08	0.41	0.44	23.79	21.17	36.85	24.34	0.42868	0.99999	1.1379	0.9998
Cluster-20355.0	1	0	0	0	1	2	0	3	0.26	0	0	0	0.27	0.49	0	0.81	0.04768	0.99999	-1.4436	0.9998
Cluster-14543.0	2	3	0	0	0	1	2	2	0.28	0.43	0	0	0	0.13	0.26	0.29	2.012	0.99999	-3.739	0.9998
Cluster-18132.33650	3	2	4	2	4	5	9	6	0.15	0.1	0.18	0.11	0.21	0.24	0.42	0.32	0.72677	0.99999	0.23888	0.9998
Cluster-18132.33651	4	5	3	3	11	22	30	13	0.12	0.15	0.08	0.1	0.33	0.6	0.81	0.4	0.38068	0.99999	-0.55676	0.9998
Cluster-18132.33652	0	1	2	0	6	4	12	5	0	0.06	0.11	0	0.38	0.23	0.69	0.33	0.7267	0.99999	0.88643	0.9998
Cluster-18132.33653	0	0	0	0	1	0	0	1	0	0	0	0	0.53	0	0	0.52	-0.040556	0.99999	NA	NA
Cluster-18132.33654	0	0	1	0	2	8	3	9	0	0	0.1	0	0.22	0.81	0.3	1.03	0.31277	0.99999	1.4178	0.9998
Cluster-18132.33655	5	2	9	4	10	2	9	7	0.36	0.15	0.57	0.32	0.73	0.13	0.6	0.53	0.35362	0.99999	0.85519	0.9998
Cluster-18132.33656	3	6	12	0	358.98	342	600	308.46	0.19	0.38	0.65	0	22.48	19.55	34.17	19.88	0.34762	0.99999	0.30133	0.9998
Cluster-18132.33657	4	8	8	8	575.87	573	876.97	458.84	0.07	0.15	0.13	0.16	10.62	9.64	14.69	8.74	0.19375	0.99999	0.44959	0.9998
Cluster-44713.0	142	168	151	146	125	164	127	156	3.73	4.47	3.45	4.3	3.32	3.98	3.07	4.28	-0.027334	0.99999	-0.035454	0.9998
Cluster-24333.0	1	6	1	2	0	0	0	0	0.2	1.24	0.18	0.45	0	0	0	0	NA	NA	-1.1387	0.9998
Cluster-10800.0	0	0	0	2	6	2	2	3	0	0	0	0.67	1.81	0.55	0.55	0.91	-0.71831	0.99999	2.6097	0.9998
Cluster-7683.0	0	1	0	0	2	4	4	4	0	0.14	0	0	0.28	0.51	0.51	0.57	0.4273	0.99999	-1.4137	0.9998
Cluster-18132.36128	0	1	0	0	5	0	0	1	0	0.28	0	0	1.38	0	0	0.28	-2.3868	0.99999	-1.4137	0.9998
Cluster-4000.0	2	1	0	0	5	2	1	4	0.23	0.12	0	0	0.57	0.21	0.1	0.47	-0.50702	0.99999	-3.0166	0.9998
Cluster-25243.0	5	5	5	5	2	0	1	6	0.29	0.3	0.26	0.33	0.12	0	0.05	0.37	1.7629	0.99999	0.02602	0.9998
Cluster-21649.0	2	1	0	0	1	5	1	1	0.57	0.3	0	0	0.29	1.33	0.27	0.29	-1.5459	0.99999	-3.0166	0.9998
Cluster-21649.1	3	2	2	0	4	2	6	4	0.35	0.24	0.21	0	0.47	0.22	0.65	0.48	0.69719	0.99999	-1.4274	0.9998
Cluster-18132.9225	1	0	1	1	150	0	183.11	157	0.15	0	0.13	0.17	22.89	0	25.48	24.46	1.085	0.99999	1.0082	0.9998
Cluster-18132.31230	12.13	11.19	6.03	12.02	25.03	23.24	24.16	23.16	0.5	0.47	0.22	0.56	1.05	0.89	0.92	1.01	-0.044904	0.99999	-0.28508	0.9998
Cluster-18132.9227	2	0	2	1	4	0	0	0	0.4	0	0.37	0.23	0.83	0	0	0	-3.5308	0.99999	0.54077	0.9998
Cluster-18132.11287	0	2	0	0	0	0	2	1	0	0.74	0	0	0	0	0.66	0.36	3.0059	0.99999	-2.3954	0.9998
Cluster-18132.9221	0	0	0	0	0	0	1	1	0	0	0	0	0	0	0.91	0.95	2.4336	0.99999	NA	NA
Cluster-18132.9220	0	2	0	0	1	4	3	3	0	0.41	0	0	0.2	0.73	0.55	0.61	0.29427	0.99999	-2.3954	0.9998
Cluster-18132.9223	1	0	2	1	10	6	14	4	0.05	0	0.09	0.06	0.53	0.29	0.67	0.22	0.12168	0.99999	1.5473	0.9998
Cluster-18132.9222	0	0	0	0	7	5	24	4	0	0	0	0	0.75	0.49	2.34	0.44	1.1741	0.99999	NA	NA
Cluster-45748.0	3	6	2	4	1	7	6	3	0.17	0.34	0.1	0.25	0.06	0.36	0.31	0.18	0.20126	0.99999	-0.5085	0.9998
Cluster-18132.26669	1	1	2	3	0	0	2	0	0.42	0.45	0.82	1.46	0	0	0.8	0	2.3961	0.99999	1.3762	0.9998
Cluster-18132.9229	10	12	15	2	0	1	8	4.5	0.74	0.91	0.99	0.17	0	0.07	0.55	0.35	3.5795	0.99999	-0.44995	0.9998
Cluster-18132.9228	15	16.95	66	83.99	15	10.04	160.01	156.04	0.3	0.35	1.16	1.9	0.31	0.19	2.97	3.3	3.6415	7.32e-09	2.2748	0.024446
Cluster-33873.0	0	1	0	0	0	3	0	0	0	0.83	0	0	0	2.15	0	0	-2.9588	0.99999	-1.4137	0.9998
Cluster-18132.31233	1318.05	1283	1817	1161.01	5433.05	6374.15	6376.87	7984.35	14.39	14.18	17.23	14.2	60.06	64.32	64.02	91.29	0.28237	0.99999	0.18923	0.9998
Cluster-25224.0	2	4	0	4	4	5	8	3	0.25	0.51	0	0.55	0.5	0.57	0.91	0.38	0.27056	0.99999	-0.42217	0.9998
Cluster-8872.0	0	3	0	0	1	0	1	0	0	1.75	0	0	0.56	0	0.52	0	-0.081845	0.99999	-2.9795	0.9998
Cluster-41314.0	1	6	2	3	1	0	7	2	0.09	0.54	0.16	0.3	0.09	0	0.57	0.18	3.1087	0.99999	-0.41548	0.9998
Cluster-37705.0	54	65	72.99	42	0	0	0	3	5.44	6.71	6.54	4.77	0	0	0	0.32	3.0565	0.99999	-0.05784	0.9998
Cluster-13156.0	1	1	0	0	1	1	1	2	0.31	0.33	0	0	0.32	0.29	0.29	0.64	0.586	0.99999	-2.4226	0.9998
Cluster-13156.1	0	0	0	3	1	3	3	5	0	0	0	0.43	0.13	0.35	0.35	0.66	1.0312	0.99999	3.198	0.9998
Cluster-7500.0	0	0	0	0	0	2	3	2	0	0	0	0	0	0.81	1.22	0.88	1.3692	0.99999	NA	NA
Cluster-40251.0	0	1	1	1	0	1	0	1	0	0.35	0.31	0.38	0	0.31	0	0.34	0.043953	0.99999	1.035	0.9998
Cluster-13827.0	0	0	0	0	1	0	1	4	0	0	0	0	0.23	0	0.21	0.94	2.2943	0.99999	NA	NA
Cluster-25671.0	4	12	1	7	0	0	0	0	0.35	1.06	0.08	0.68	0	0	0	0	NA	NA	-0.8666	0.9998
Cluster-9300.0	0	0	0	0	0	0	3	4	0	0	0	0	0	0	1.42	2.05	4.2464	0.99999	NA	NA
Cluster-3724.0	0	0	0	0	4	2	1	3	0	0	0	0	0.87	0.4	0.2	0.66	-0.60331	0.99999	NA	NA
Cluster-5323.0	0	0	0	0	0	2	2	1	0	0	0	0	0	0.46	0.46	0.26	0.63206	0.99999	NA	NA
Cluster-30621.0	0	0	0	2	2	2	1	3	0	0	0	0.41	0.37	0.34	0.17	0.57	0.0062189	0.99999	2.6097	0.9998
Cluster-1857.0	3	3	0	0	4	1	1	3	0.55	0.57	0	0	0.75	0.17	0.17	0.57	-0.35833	0.99999	-4.0076	0.9998
Cluster-1857.1	1	0	0	0	2	2	1	4	0.44	0	0	0	0.9	0.82	0.41	1.79	0.33203	0.99999	-1.4436	0.9998
Cluster-26363.0	2	0	0	1	0	0	2	2	1.05	0	0	0.61	0	0	1	1.07	3.4336	0.99999	-0.89717	0.9998
Cluster-40145.0	2	1	4	1	0	0	0	2	0.59	0.31	1.09	0.33	0	0	0	0.61	2.4704	0.99999	0.67105	0.9998
Cluster-20098.0	4	7	3	7	1	0	0	0	0.51	0.91	0.34	1	0.13	0	0	0	-1.5126	0.99999	-0.051901	0.9998
Cluster-27439.1	2	1	3	3	7	8	12	6	0.11	0.06	0.15	0.19	0.4	0.42	0.63	0.35	0.24525	0.99999	1.0191	0.9998
Cluster-27439.0	0	2	1	0	0	2	1	2	0	1.9	0.89	0	0	1.63	0.83	1.73	0.65571	0.99999	-0.99756	0.9998
Cluster-6676.0	0	0	0	0	77	39	62	57	0	0	0	0	1.14	0.53	0.83	0.87	0.00022539	0.99999	NA	NA
Cluster-4349.0	0	0	0	0	13	33	32	48	0	0	0	0	0.61	1.41	1.36	2.32	0.82578	0.99999	NA	NA
Cluster-16878.0	0	0	2	0	1	2	1	1	0	0	0.42	0	0.23	0.43	0.21	0.24	-0.57198	0.99999	2.3187	0.9998
Cluster-18132.4308	4	12	5	7	0	0	0	0	0.36	1.1	0.4	0.71	0	0	0	0	NA	NA	-0.3544	0.9998
Cluster-10627.0	0	1	0	1	4	1	2	0	0	0.41	0	0.44	1.58	0.36	0.72	0	-1.4088	0.99999	0.14581	0.9998
Cluster-22490.0	6	3	5	3	4	6	2	7	0.51	0.26	0.38	0.29	0.35	0.47	0.16	0.62	-0.12948	0.99999	-0.18576	0.9998
Cluster-47199.0	1	6	6	4	5	7	8	5	0.06	0.36	0.31	0.26	0.3	0.38	0.43	0.31	0.10845	0.99999	0.53068	0.9998
Cluster-33389.0	2	2	0	7	0	1	0	0	0.4	0.41	0	1.58	0	0.19	0	0	-1.428	0.99999	0.97071	0.9998
Cluster-30646.0	3	5	3	2	0	0	3	0	0.72	1.25	0.66	0.54	0	0	0.67	0	2.9798	0.99999	-0.67196	0.9998
Cluster-12656.0	0	0	0	2	0	1	1	1	0	0	0	0.8	0	0.33	0.33	0.36	1.0139	0.99999	2.6097	0.9998
Cluster-18132.35084	1	2	0	0	1	0	1	1	0.37	0.79	0	0	0.38	0	0.35	0.39	0.9376	0.99999	-2.9984	0.9998
Cluster-18132.8178	2	3	2	4	14	12	14	4	0.14	0.22	0.13	0.32	1.03	0.8	0.93	0.3	-0.56615	0.99999	0.33843	0.9998
Cluster-18132.8179	258	350	346	304	247	288	288	205	2.98	4.09	3.47	3.93	2.89	3.07	3.06	2.48	-0.12939	0.99999	0.11812	0.9998
Cluster-42767.0	1	4	1	2	1	2	1	3	0.7	3.05	0.71	1.62	0.72	1.32	0.67	2.13	0.44442	0.99999	-0.65471	0.9998
Cluster-18132.8173	161	187	193	139	67	63	69	72	2.59	3.05	2.7	2.5	1.09	0.94	1.02	1.21	0.10488	0.99999	-0.062054	0.9998
Cluster-18132.8170	4	5.01	5	3	46	50.03	39.03	46.07	0.09	0.12	0.1	0.08	1.1	1.09	0.85	1.13	-0.18053	0.99999	-0.17461	0.9998
Cluster-18132.8171	35	28	25	37.99	28	50	51	74.04	2.92	2.39	1.85	3.57	2.37	3.87	3.94	6.45	0.69652	0.99999	0.051721	0.9998
Cluster-18132.8176	0	0	0	0	0	0	0	1	0	0	0	0	0	0	0	0.5	1.4626	0.99999	NA	NA
Cluster-18132.8177	12	11	10	5	738	889	685	604	0.52	0.48	0.38	0.24	32.35	35.57	27.29	27.3	-0.34214	0.99999	-0.63585	0.9998
Cluster-18132.8174	4	3	2	0	20	23	22	15	0.13	0.1	0.06	0	0.66	0.69	0.66	0.51	-0.22916	0.99999	-1.9042	0.9998
Cluster-18132.8175	0	2	2	1	11	11	8	3	0	0.44	0.38	0.24	2.36	2.16	1.57	0.65	-1.0258	0.99999	0.58901	0.9998
Cluster-24662.0	0	1	1	1	2	8	6	5	0	0.07	0.06	0.08	0.15	0.53	0.4	0.37	0.16638	0.99999	1.035	0.9998
Cluster-41825.0	3	2	4	4	3	0	0	0	0.3	0.2	0.35	0.45	0.3	0	0	0	-3.1157	0.99999	0.69985	0.9998
Cluster-14476.0	2	0	0	0	5	5	2	2	0.31	0	0	0	0.8	0.73	0.29	0.33	-1.333	0.99999	-2.4493	0.9998
Cluster-11685.0	0	1	0	2	6	2	0	0	0	0.16	0	0.35	0.95	0.29	0	0	-4.4925	0.99999	1.1719	0.9998
Cluster-44033.0	0	2	1	0	1	3	6	0	0	0.23	0.1	0	0.11	0.31	0.62	0	0.57307	0.99999	-0.99756	0.9998
Cluster-32690.1	47	32	47	46	22	17	29	26	5.85	4.09	5.23	6.46	2.79	1.97	3.35	3.37	0.47443	0.99999	0.2557	0.9998
Cluster-47236.0	3	1	0	0	0	0	0	0	1.62	0.58	0	0	0	0	0	0	NA	NA	-3.4362	0.9998
Cluster-28302.1	0	0	0	2	0	0	0	0	0	0	0	1.19	0	0	0	0	NA	NA	2.6097	0.9998
Cluster-39083.0	0	4	2	1	1	3	1	0	0	0.59	0.26	0.16	0.15	0.4	0.13	0	-1.9838	0.99999	-0.40807	0.9998
Cluster-11704.1	0	0	1	0	0	1	0	0	0	0	1	0	0	0.91	0	0	-1.428	0.99999	1.4178	0.9998
Cluster-11704.0	0	0	0	0	1	1	2	3	0	0	0	0	0.7	0.65	1.3	2.07	1.3189	0.99999	NA	NA
Cluster-390.0	0	6	0	0	0	8	0	0	0	0.87	0	0	0	1.05	0	0	-4.3731	0.99999	-3.9794	0.9998
Cluster-18132.27920	580.01	457	452	353	227	245	195	179	17.77	14.22	12.09	12.13	7.05	6.95	5.5	5.74	-0.34543	0.99999	-0.35919	0.9998
Cluster-18542.0	1	7	2	3	0	0	0	0	0.26	1.92	0.49	0.9	0	0	0	0	NA	NA	-0.6074	0.9998
Cluster-18132.6310	307	268	308	263	492	507	546	511	5.76	5.09	5.03	5.53	9.35	8.79	9.42	10.03	0.070238	0.99999	0.0038332	0.9998
Cluster-18132.6311	2.03	1.01	1	3	5.02	2	2	3.64	0.18	0.09	0.08	0.3	0.46	0.17	0.17	0.34	-0.25215	0.99999	0.4997	0.9998
Cluster-18132.6312	3	0	2	1	4	2	4	1	0.29	0	0.17	0.11	0.39	0.18	0.36	0.1	-0.31786	0.99999	-0.044587	0.9998
Cluster-18132.23903	30	35	22	45	4	4	4	8	10.52	13	7.31	18.06	1.44	1.32	1.32	2.89	0.58614	0.99999	0.11948	0.9998
Cluster-18132.6314	0	0	0	0	4	10	15	5	0	0	0	0	0.33	0.75	1.12	0.42	0.516	0.99999	NA	NA
Cluster-18132.6315	5	5	9	8	6.02	20	40.72	40.65	0.44	0.45	0.7	0.79	0.53	1.62	3.29	3.71	1.6817	0.99999	0.78397	0.9998
Cluster-18132.6316	0	2	0	0	0	5	0	2	0	1.66	0	0	0	3.59	0	1.53	-1.2221	0.99999	-2.3954	0.9998
Cluster-18132.6317	458	457	521	415	541	525	689	686.96	3.5	3.53	3.45	3.55	4.18	3.71	4.84	5.5	0.35596	0.99999	0.043499	0.9998
Cluster-47113.0	4	1	6	6	0	0	2	1	0.37	0.1	0.49	0.63	0	0	0.17	0.1	3.0059	0.99999	1.2765	0.9998
Cluster-14102.0	0	0	0	2	3	1	1	1	0	0	0	0.59	0.8	0.24	0.24	0.27	-1.0468	0.99999	2.6097	0.9998
Cluster-18132.19508	112	112	142	93	717	837	914	654	9.44	9.65	10.59	8.82	61.43	65.46	71.25	57.54	0.0014542	0.99999	0.066662	0.9998
Cluster-18132.40829	2	0	0	0	12	10	3	7	0.27	0	0	0	1.68	1.28	0.38	1	-1.1426	0.99999	-2.4493	0.9998
Cluster-18132.40828	2	1	0	1	2	2	0	0	0.54	0.28	0	0.31	0.55	0.5	0	0	-3.4542	0.99999	-1.4819	0.9998
Cluster-40371.1	0	2	2	2	11	6	10	21	0	0.08	0.07	0.09	0.45	0.22	0.37	0.89	0.84912	0.99999	1.0502	0.9998
Cluster-40371.0	1	1	2	0	4	2	0	2	0.17	0.17	0.3	0	0.69	0.31	0	0.35	-1.5908	0.99999	-0.11373	0.9998
Cluster-18132.40825	0	0	2	2	1	1	0	1	0	0	0.85	1.01	0.45	0.41	0	0.45	-0.98532	0.99999	3.4704	0.9998
Cluster-18132.40824	1	1	0	0	1	4	2	0	0.23	0.24	0	0	0.23	0.85	0.42	0	-1.3193	0.99999	-2.4226	0.9998
Cluster-18132.40827	121	137	102	116	441	468	383	282	0.84	0.96	0.61	0.9	3.09	3	2.44	2.05	-0.46544	0.99999	-0.20622	0.9998
Cluster-18132.40826	0	0	0	0	6	1	0	0	0	0	0	0	4.51	0.69	0	0	-4.3161	0.99999	NA	NA
Cluster-18132.40821	6	6	0	3	4	7	3	7	0.38	0.39	0	0.21	0.26	0.41	0.18	0.47	-0.1151	0.99999	-1.8648	0.9998
Cluster-18132.40820	1	4	3	2	162	178	240.91	257	0.02	0.08	0.05	0.04	3.23	3.24	4.37	5.3	0.54443	0.99999	0.014033	0.9998
Cluster-18132.40823	0	3	1	0	1	2	1	1	0	0.52	0.15	0	0.17	0.31	0.16	0.17	-0.57198	0.99999	-1.5806	0.9998
Cluster-18132.40822	2	0	0	0	5	2	2	3	0.22	0	0	0	0.55	0.2	0.2	0.34	-0.52015	0.99999	-2.4493	0.9998
Cluster-9819.2	0	3	3	7	4	4	2	2	0	0.3	0.26	0.77	0.4	0.36	0.18	0.2	-1.011	0.99999	1.8427	0.9998
Cluster-7310.0	1	4	0	0	1	5	3	4	0.14	0.58	0	0	0.14	0.65	0.39	0.58	0.26372	0.99999	-3.728	0.9998
Cluster-9819.0	0	4	0	0	1	0	0	1	0	4.04	0	0	0.95	0	0	0.92	-0.040556	0.99999	-3.3945	0.9998
Cluster-14789.0	0	31	0	9	0	0	0	0	0	3	0	0.96	0	0	0	0	NA	NA	-1.5776	0.9998
Cluster-40050.0	2	2	4	0	3	3	2	5	0.16	0.16	0.28	0	0.24	0.22	0.14	0.41	0.22652	0.99999	-0.1157	0.9998
Cluster-18132.29502	1980	1857	1713	1502	2574	3051	3332	2424.98	11.12	10.55	8.34	9.44	14.63	15.82	17.19	14.26	0.022825	0.99999	-0.23815	0.9998
Cluster-18132.12474	1	1	1	1	0	1	3	6	0.3	0.32	0.28	0.35	0	0.28	0.86	1.88	3.1908	0.99999	0.02569	0.9998
Cluster-39867.0	0	0	0	0	2	2	4	0	0	0	0	0	0.31	0.28	0.57	0	-0.046234	0.99999	NA	NA
Cluster-4613.1	0	0	0	0	1	4	4	1	0	0	0	0	0.27	1	1	0.28	0.011259	0.99999	NA	NA
Cluster-20260.0	0	0	1	0	1	0	1	5	0	0	0.21	0	0.23	0	0.21	1.16	2.5626	0.99999	1.4178	0.9998
Cluster-4613.0	0	0	0	0	2	0	2	1	0	0	0	0	1.07	0	0.99	0.53	0.4953	0.99999	NA	NA
Cluster-18132.31506	560.67	742	676	603.87	864.23	1124.1	1099.19	1057.24	3.25	4.35	3.39	3.91	5.06	6.01	5.85	6.41	0.11561	0.99999	-0.0027856	0.9998
Cluster-22483.0	8	12	5	12	1	1	1	2	0.46	0.7	0.25	0.77	0.06	0.05	0.05	0.12	0.586	0.99999	-0.14882	0.9998
Cluster-45360.0	28	29	2	16	15	9	22	9	3.42	3.64	0.22	2.21	1.87	1.02	2.5	1.15	0.32584	0.99999	-1.5412	0.9998
Cluster-5049.0	0	0	0	0	0	4	3	0	0	0	0	0	0	2.95	2.23	0	-0.38523	0.99999	NA	NA
Cluster-3451.0	1	1	0	0	1	1	3	0	0.12	0.13	0	0	0.13	0.11	0.34	0	0.5383	0.99999	-2.4226	0.9998
Cluster-29218.0	0	0	0	0	2	0	0	0	0	0	0	0	1.76	0	0	0	-2.5285	0.99999	NA	NA
Cluster-14163.0	1	2	0	0	5	3	7	5	0.1	0.21	0	0	0.52	0.29	0.66	0.53	0.55161	0.99999	-2.9984	0.9998
Cluster-29041.0	23	27	30	26	11	16	22	15	0.92	1.1	1.05	1.17	0.45	0.59	0.81	0.63	0.45006	0.99999	0.18206	0.9998
Cluster-31889.0	3	5	4	0	4	5	1	0	0.25	0.42	0.29	0	0.34	0.38	0.08	0	-3.1815	0.99999	-1.1006	0.9998
Cluster-19774.0	2	2	1	1	0	4	2	0	0.72	0.76	0.34	0.41	0	1.35	0.68	0	-0.96774	0.99999	-0.9754	0.9998
Cluster-11731.1	2	0	0	0	0	0	4	1	1.57	0	0	0	0	0	3.02	0.8	3.7326	0.99999	-2.4493	0.9998
Cluster-30500.0	6	6	4	2	13	19	13	17	0.16	0.16	0.09	0.06	0.35	0.47	0.32	0.47	-0.085826	0.99999	-1.0167	0.9998
Cluster-18132.202	100	104	23	80	34	16	12	16	1.06	1.12	0.21	0.95	0.37	0.16	0.12	0.18	-0.86938	0.99999	-0.88242	0.9998
Cluster-3976.0	2.99	0	0	0	2	1	3	0	1.29	0	0	0	0.89	0.41	1.23	0	-0.069638	0.99999	-3.0351	0.9998
Cluster-18132.5668	376	343	411	317	418	483	419	375	4.71	4.35	4.47	4.45	5.3	5.59	4.83	4.92	-0.18994	0.99999	0.025279	0.9998
Cluster-23390.0	1	1	1	4	0	0	0	0	0.33	0.35	0.31	1.5	0	0	0	0	NA	NA	1.4304	0.9998
Cluster-18132.201	15	6	12	5	6	6	5	4	0.91	0.37	0.64	0.34	0.37	0.34	0.28	0.25	-0.42961	0.99999	-0.34577	0.9998
Cluster-18132.5661	1	0	0	0	2	2	7	3	0.21	0	0	0	0.43	0.39	1.37	0.65	1.2972	0.99999	-1.4436	0.9998
Cluster-18132.5660	897	785	976	627	1305	1211	1466	1003	8.44	7.48	7.98	6.61	12.43	10.53	12.68	9.89	-0.048949	0.99999	-0.07613	0.9998
Cluster-18132.5663	139	197	240	190	466	451	406	507	1.65	2.37	2.48	2.53	5.61	4.96	4.44	6.31	-0.014462	0.99999	0.37066	0.9998
Cluster-18132.5662	0	0	0	1	2	0	4	0	0	0	0	0.83	1.48	0	2.74	0	0.8841	0.99999	1.5798	0.9998
Cluster-18132.5665	0	0	1	0	5	2	7	4	0	0	0.12	0	0.67	0.25	0.86	0.55	0.603	0.99999	1.4178	0.9998
Cluster-41460.0	0	2	0	0	0	1	1	0	0	1.08	0	0	0	0.47	0.47	0	0.0027056	0.99999	-2.3954	0.9998
Cluster-18132.5667	293	317	443	298	268	399	390	286	7.11	7.8	9.37	8.1	6.59	8.95	8.71	7.26	0.017745	0.99999	0.28057	0.9998
Cluster-18132.5666	14	4	5	4	118	147	156	142	0.45	0.13	0.14	0.14	3.83	4.36	4.6	4.76	0.16481	0.99999	-1.0034	0.9998
Cluster-37340.0	1	0	2	0	0	2	3	5	0.17	0	0.32	0	0	0.33	0.49	0.91	2.0584	0.99999	0.85773	0.9998
Cluster-18132.2123	1	1	0	0	10	3	3	1	0.12	0.13	0	0	1.26	0.35	0.35	0.13	-1.7663	0.99999	-2.4226	0.9998
Cluster-18132.2122	46.96	46	34	21	343	306	374	305	0.57	0.57	0.36	0.29	4.22	3.43	4.18	3.88	0.045893	0.99999	-0.76335	0.9998
Cluster-18132.2121	24	12	14	6	96	95	106	111	0.83	0.42	0.42	0.23	3.36	3.03	3.37	4.01	0.17372	0.99999	-0.88357	0.9998
Cluster-18132.2120	0	0	0	0	0	0	0	4	0	0	0	0	0	0	0	3.85	3.4716	0.99999	NA	NA
Cluster-18132.2127	2	5	3	3	1	1	6	2	0.23	0.58	0.3	0.38	0.11	0.1	0.63	0.23	1.9717	0.99999	-0.18583	0.9998
Cluster-18132.2126	818	888	973	709	636	817.99	876	742	4.44	4.87	4.58	4.31	3.49	4.1	4.37	4.22	0.14977	0.99999	-0.014988	0.9998
Cluster-18132.2125	34	32	25	15	99	161	113	69	0.98	0.93	0.63	0.48	2.88	4.27	2.99	2.07	-0.51604	0.99999	-0.73031	0.9998
Cluster-18132.2124	4	1	4	2	93	115	118	97	0.21	0.05	0.18	0.12	4.94	5.57	5.69	5.3	0.041135	0.99999	0.22891	0.9998
Cluster-18132.2129	0	0	0	0	6	0	1	3	0	0	0	0	1.5	0	0.23	0.76	-0.65146	0.99999	NA	NA
Cluster-18132.2128	0	0	1	0	4	0	3	5	0	0	0.2	0	0.88	0	0.6	1.12	0.93206	0.99999	1.4178	0.9998
Cluster-41035.0	1	1	0	0	1	0	1	0	0.97	1.08	0	0	1.01	0	0.94	0	-0.081845	0.99999	-2.4226	0.9998
Cluster-7316.0	1	2	0	0	0	0	1	2	0.84	1.87	0	0	0	0	0.81	1.71	3.0312	0.99999	-2.9984	0.9998
Cluster-23156.0	0	2	2	0	0	1	0	0	0	0.31	0.27	0	0	0.14	0	0	-1.428	0.99999	-0.091848	0.9998
Cluster-18132.36147	3	2	0	1	18	18	16	9	0.12	0.08	0	0.04	0.72	0.65	0.58	0.37	-0.54648	0.99999	-2.2308	0.9998
Cluster-18132.36146	2	1	1	1	11	15	12	3	0.16	0.08	0.07	0.09	0.9	1.12	0.9	0.25	-0.8133	0.99999	-0.56816	0.9998
Cluster-18132.36145	0	1	0	0	3	3	3	4	0	0.18	0	0	0.53	0.49	0.49	0.73	0.21666	0.99999	-1.4137	0.9998
Cluster-18132.36144	0	1	0	0	2	8	1	0	0	0.34	0	0	0.66	2.43	0.3	0	-3.2953	0.99999	-1.4137	0.9998
Cluster-18132.36143	0	1	3	0	0	0	1	0	0	0.41	1.11	0	0	0	0.37	0	1.4213	0.99999	1.4688	0.9998
Cluster-18132.36142	2	2	1	3	0	0	2	0	0.52	0.55	0.24	0.9	0	0	0.49	0	2.3961	0.99999	0.09099	0.9998
Cluster-18132.36141	6.22	5.1	7.11	0	7.27	14.25	19.84	7.23	0.52	0.44	0.53	0	0.62	1.11	1.54	0.64	0.35824	0.99999	-0.76742	0.9998
Cluster-18132.36140	22.43	22.56	27.55	31.79	51.76	109.33	47.03	71.99	0.31	0.32	0.33	0.49	0.73	1.4	0.6	1.05	-0.41249	0.99999	0.45132	0.9998
Cluster-19960.0	1	2	0	2	4	3	11	3	0.11	0.22	0	0.24	0.43	0.29	1.07	0.33	0.95933	0.99999	-0.42497	0.9998
Cluster-44010.0	0	0	4	0	2	1	17	1	0	0	0.44	0	0.25	0.11	1.93	0.13	2.5228	0.99999	3.3126	0.9998
Cluster-18132.36149	1	1	1	0	479	579	656	568	0.03	0.03	0.03	0	14.2	15.67	17.67	17.38	0.20381	0.99999	-1.023	0.9998
Cluster-18132.36148	6	4	8	0	5	13	7	4	0.36	0.24	0.42	0	0.3	0.72	0.39	0.25	-0.69764	0.99999	-0.44339	0.9998
Cluster-27910.0	3	1	0	5	3	1	3	3	0.67	0.23	0	1.27	0.69	0.21	0.63	0.7	0.5411	0.99999	0.4702	0.9998
Cluster-6209.0	0	0	0	0	4	3	1	0	0	0	0	0	1.03	0.71	0.24	0	-2.8387	0.99999	NA	NA
Cluster-1962.0	3	0	0	0	8	4	5	4	0.28	0	0	0	0.77	0.35	0.44	0.39	-0.45346	0.99999	-3.0351	0.9998
Cluster-22863.1	0	1	0	0	4	0	2	7	0	0.21	0	0	0.84	0	0.38	1.49	1.1138	0.99999	-1.4137	0.9998
Cluster-22863.0	1	1	2	4	13	10	3	19	0.05	0.05	0.09	0.24	0.69	0.49	0.14	1.04	-0.058816	0.99999	1.6579	0.9998
Cluster-24206.0	2	2	0	2	0	0	1	0	0.67	0.71	0	0.77	0	0	0.32	0	1.4213	0.99999	-0.85294	0.9998
Cluster-21858.0	2	3	5	5	0	0	0	0	0.33	0.51	0.74	0.92	0	0	0	0	NA	NA	1.0312	0.9998
Cluster-32782.0	1	1	2	2	1	5	0	3	0.2	0.21	0.37	0.46	0.21	0.95	0	0.63	-0.92765	0.99999	1.0265	0.9998
Cluster-42769.0	3	2	8	0	0	0	0	1	0.55	0.38	1.33	0	0	0	0	0.19	1.4626	0.99999	0.55144	0.9998
Cluster-10935.0	0	0	0	0	0	1	6	2	0	0	0	0	0	0.36	2.19	0.79	2.9905	0.99999	NA	NA
Cluster-1823.0	0	0	0	0	1	1	4	1	0	0	0	0	0.29	0.26	1.06	0.29	1.29	0.99999	NA	NA
Cluster-17356.0	0	0	2	0	23	17	14	15	0	0	0.36	0	4.68	3.16	2.6	3.1	-0.48458	0.99999	2.3187	0.9998
Cluster-42318.0	1	5	0	0	2	3	2	1	0.16	0.81	0	0	0.32	0.44	0.29	0.16	-0.74417	0.99999	-3.9891	0.9998
Cluster-17018.0	0	0	3	3	0	0	0	0	0	0	0.73	0.9	0	0	0	0	NA	NA	4.0554	0.9998
Cluster-41669.0	0	0	1	0	0	3	4	2	0	0	0.2	0	0	0.6	0.8	0.45	1.0454	0.99999	1.4178	0.9998
Cluster-40165.0	0	0	1	0	4	7	7	6	0	0	0.11	0	0.48	0.77	0.77	0.74	0.24669	0.99999	1.4178	0.9998
Cluster-30747.0	0	3	1	1	0	2	1	2	0	0.42	0.12	0.15	0	0.25	0.13	0.29	0.65571	0.99999	-0.53332	0.9998
Cluster-39138.0	1	0	3	0	6	13	4	18	0.05	0	0.14	0	0.32	0.63	0.19	0.99	0.25007	0.99999	1.442	0.9998
Cluster-28137.0	2	4	15	6	8	6	2	0	0.19	0.39	1.25	0.64	0.77	0.53	0.17	0	-2.8542	0.99999	1.7791	0.9998
Cluster-18132.10727	519	552	672	480	1790	2309	1816	2016	4.61	4.97	5.19	4.78	16.11	18.97	14.84	18.77	-0.095955	0.99999	0.10902	0.9998
Cluster-18132.10726	8	12	15	13	0	4	1	1	0.4	0.6	0.65	0.72	0	0.18	0.05	0.05	-0.93508	0.99999	0.50692	0.9998
Cluster-18132.10725	771	834	1010.83	816	78	102	99	70	8.2	8.98	9.34	9.72	0.84	1	0.97	0.78	-0.098169	0.99999	0.19968	0.9998
Cluster-18132.10724	25.41	10	23	24.99	18	2	36	34.99	1.68	0.67	1.34	1.85	1.21	0.12	2.19	2.41	1.7645	0.99999	0.47766	0.9998
Cluster-18132.10723	59	62	65	36	1134.81	1118.99	1188	1385	0.4	0.43	0.39	0.28	7.84	7.06	7.45	9.9	0.18222	0.99999	-0.27303	0.9998
Cluster-18132.10722	1757	1784	2266	1711	1751	2026	1946	1712	26.86	27.63	30.13	29.32	27.12	28.64	27.37	27.41	-0.054033	0.99999	0.17447	0.9998
Cluster-18132.10721	245	200	243	185	524	511	507	365	2.41	1.99	2.08	2.04	5.23	4.65	4.59	3.77	-0.2656	0.99999	-0.051167	0.9998
Cluster-18132.10720	25	15	32	26	10	20	14	24	0.41	0.25	0.46	0.48	0.17	0.3	0.21	0.41	0.3634	0.99999	0.54217	0.9998
Cluster-18132.579	0	0	0	0	1	12	6	2	0	0	0	0	0.44	4.84	2.43	0.88	-0.66435	0.99999	NA	NA
Cluster-28609.0	1	2	1	2	0	0	0	0	0.45	0.98	0.44	1.05	0	0	0	0	NA	NA	0.077369	0.9998
Cluster-18132.10729	48	47	41.48	52	51.01	56	40.45	56	11.72	11.98	9.34	14.43	12.75	12.79	9.24	14.17	-0.1581	0.99999	0.011525	0.9998
Cluster-18132.8465	0	0	0	0	5	2	1	2	0	0	0	0	1.75	0.64	0.32	0.7	-1.2543	0.99999	NA	NA
Cluster-28714.0	2	2	2	1	2	0	1	3	0.3	0.31	0.27	0.17	0.3	0	0.14	0.46	0.9423	0.99999	-0.43281	0.9998
Cluster-15837.0	0	1	0	0	4	0	1	0	0	1.1	0	0	4.11	0	0.95	0	-2.0969	0.99999	-1.4137	0.9998
Cluster-19849.0	0	2	1	1	1	0	2	2	0	0.55	0.24	0.3	0.27	0	0.49	0.55	1.9473	0.99999	0.051245	0.9998
Cluster-42925.0	4	3	6	1	0	0	0	0	0.71	0.55	0.96	0.2	0	0	0	0	NA	NA	-0.076296	0.9998
Cluster-22838.0	0	0	0	0	2	3	0	0	0	0	0	0	0.79	1.09	0	0	-3.7605	0.99999	NA	NA
Cluster-19146.0	8	25	17	15	6	2	3	2	0.27	0.86	0.5	0.57	0.21	0.06	0.09	0.07	-0.73141	0.99999	-0.013363	0.9998
Cluster-43443.0	1	3	6	1	0	0	5	6	0.11	0.33	0.58	0.12	0	0	0.5	0.68	4.8965	0.99999	0.74332	0.9998
Cluster-33618.0	1	0	3	1	2	6	2	3	0.07	0	0.2	0.08	0.15	0.41	0.14	0.23	-0.64582	0.99999	1.9386	0.9998
Cluster-18132.14389	13.01	41.01	5.99	0	5	2	2	0	10.21	35.53	4.83	0	4.08	1.5	1.51	0	-1.8801	0.99999	-3.2328	0.60271
Cluster-18132.14388	0	9	0	0	3	59	5	0	0	0.98	0	0	0.32	5.81	0.49	0	-3.5962	0.78471	-4.5643	0.9998
Cluster-30156.0	4	3	1	1	0	0	0	0	2.23	1.81	0.55	0.65	0	0	0	0	NA	NA	-1.7878	0.9998
Cluster-6783.0	0	1	0	0	10	1	1	1	0	0.18	0	0	1.76	0.16	0.16	0.18	-2.5317	0.99999	-1.4137	0.9998
Cluster-18132.14381	22	25	57	27	1	4	5	1	0.91	1.05	2.06	1.25	0.04	0.15	0.19	0.04	0.27114	0.99999	0.81494	0.9998
Cluster-18132.14380	2217	2274	2903	2004	2126	2612	2488	2310.99	23.36	24.26	26.57	23.66	22.68	25.43	24.11	25.5	0.01414	0.99999	0.12808	0.9998
Cluster-18132.14383	265	291	291	196	271	248	248	269	7.28	8.11	6.98	6.04	7.55	6.3	6.28	7.74	-0.018458	0.99999	-0.19064	0.9998
Cluster-18132.14382	1	1	4	4	3	3	4	3	0.26	0.27	0.97	1.19	0.81	0.74	0.98	0.81	0.20679	0.99999	2.027	0.9998
Cluster-18132.14385	7	14	17	9	31	27	14	53	0.21	0.43	0.45	0.31	0.96	0.76	0.39	1.7	0.21338	0.99999	0.29999	0.9998
Cluster-18132.14384	2011.54	1998.73	2686.82	2167	634.25	646	694	727	11.55	11.62	13.39	13.94	3.69	3.43	3.66	4.37	0.14128	0.99999	0.28679	0.9998
Cluster-18132.14387	189	132.26	254.65	143	64	27	44	108	5.81	4.12	6.83	4.93	1.99	0.77	1.25	3.47	0.7152	0.99999	0.29165	0.9998
Cluster-18132.570	0	0	0	0	2	0	0	3	0	0	0	0	1.45	0	0	2.13	0.54099	0.99999	NA	NA
Cluster-3994.0	3	1	0	0	3	3	7	0	0.34	0.11	0	0	0.34	0.31	0.73	0	0.17531	0.99999	-3.4362	0.9998
Cluster-15595.0	0	0	0	0	2	0	0	4	0	0	0	0	0.61	0	0	1.23	0.95827	0.99999	NA	NA
Cluster-31421.0	0	2	0	0	3	1	1	1	0	0.66	0	0	0.96	0.29	0.29	0.32	-1.0468	0.99999	-2.3954	0.9998
Cluster-18132.34345	0	1	0	0	0	2	1	3	0	0.36	0	0	0	0.64	0.32	1.05	1.0748	0.99999	-1.4137	0.9998
Cluster-18132.9499	19	20	36	11	1072	892	1188	835	0.45	0.48	0.75	0.29	25.95	19.71	26.13	20.88	0.017151	0.99999	0.2207	0.9998
Cluster-29595.0	0	0	0	3	0	0	4	4	0	0	0	0.93	0	0	1.02	1.13	4.4337	0.99999	3.198	0.9998
Cluster-373.0	1	4	0	0	0	1	0	2	0.33	1.4	0	0	0	0.31	0	0.69	1.0508	0.99999	-3.728	0.9998
Cluster-18975.0	0	0	0	0	3	0	2	4	0	0	0	0	0.49	0	0.3	0.66	0.93567	0.99999	NA	NA
Cluster-30185.0	2	7	4	5	11	9	9	10	0.09	0.32	0.16	0.26	0.51	0.38	0.38	0.48	-0.090072	0.99999	0.054956	0.9998
Cluster-18132.8954	1	0	2	0	1033	890	1106	896	0.01	0	0.02	0	10.55	8.29	10.25	9.46	0.036763	0.99999	0.85773	0.9998
Cluster-18132.8955	53	34	41	50	450	601	728	620	5.87	3.86	4.05	6.24	50.73	61.87	74.74	71.62	0.35615	0.99999	0.099486	0.9998
Cluster-18132.8956	0	0	0	0	2	6	3	0	0	0	0	0	0.76	2.08	1.04	0	-1.4199	0.99999	NA	NA
Cluster-18132.8957	2	2	0	2	5	8	7	1	0.2	0.21	0	0.23	0.51	0.75	0.65	0.11	-0.71963	0.99999	-0.85294	0.9998
Cluster-18132.8950	1	0	0	0	3	2	10	3	0.11	0	0	0	0.34	0.21	1.05	0.35	1.3359	0.99999	-1.4436	0.9998
Cluster-18132.8951	0	0	0	5	10	5.2	6	12	0	0	0	1.79	3.22	1.53	1.77	3.88	0.24075	0.99999	3.9354	0.9998
Cluster-18132.8952	35	31	44	23	225	255	245.98	233.41	0.54	0.48	0.59	0.39	3.49	3.61	3.47	3.74	-0.010261	0.99999	0.0031935	0.9998
Cluster-18132.8953	0	1	2	1	9	7	7	6.35	0	0.09	0.15	0.09	0.77	0.54	0.54	0.55	-0.32194	0.99999	1.572	0.9998
Cluster-37309.0	1	4	2	5	1	0	2	1	0.11	0.44	0.19	0.6	0.11	0	0.2	0.11	1.5155	0.99999	0.58429	0.9998
Cluster-18132.8958	1	3	0	3	1	2	0	5	0.12	0.38	0	0.42	0.13	0.23	0	0.65	0.78523	0.99999	-0.24758	0.9998
Cluster-18132.8959	1013.52	934.03	1161	983	394.92	398	454	431	6.45	6.02	6.42	7.01	2.55	2.34	2.66	2.88	0.14661	0.99999	0.15245	0.9998
Cluster-30536.0	0	0	2	0	0	8	1	0	0	0	0.47	0	0	1.91	0.24	0	-2.9415	0.99999	2.3187	0.9998
Cluster-18132.11096	3	11	11	8	11	1	3	4	0.81	3.1	2.75	2.45	3.04	0.25	0.76	1.11	-0.84455	0.99999	0.45924	0.9998
Cluster-18132.11097	0	35	9	0	0	0	0	0	0	6.46	1.45	0	0	0	0	0	NA	NA	-2.0659	0.9998
Cluster-18132.11094	2	13	2	1.02	5.12	1	8	7	0.6	4.1	0.56	0.35	1.58	0.28	2.26	2.17	1.2667	0.99999	-2.3147	0.9998
Cluster-18132.11095	2	12	6	2	10	7	7	9	0.86	5.54	2.5	0.99	4.45	2.85	2.86	3.99	-0.10646	0.99999	-0.82908	0.9998
Cluster-18132.11092	0	2	0	1	38	66	48	45	0	0.08	0	0.05	1.58	2.5	1.81	1.92	-0.15346	0.99999	-0.84371	0.9998
Cluster-18132.11093	36	2	2	5	66	5	11	13	2.14	0.12	0.1	0.33	3.98	0.28	0.6	0.81	-1.6394	0.99999	-2.3917	0.9998
Cluster-17929.0	0	1	0	2	2	1	1	4	0	0.27	0	0.59	0.53	0.24	0.24	1.07	0.72558	0.99999	1.1719	0.9998
Cluster-18132.11091	14	15	13	7	28	45	25	29	0.75	0.82	0.61	0.42	1.53	2.25	1.24	1.63	-0.42613	0.99999	-0.54903	0.9998
Cluster-36254.0	1	2	1	1	0	0	0	0	0.84	1.87	0.87	0.99	0	0	0	0	NA	NA	-0.55145	0.9998
Cluster-18132.11098	0	35	24	0	0	0	0	0	0	2.89	1.72	0	0	0	0	0	NA	NA	-0.65326	0.9998
Cluster-18132.11099	135	448	162	91	419	219	243	241	1.96	6.59	2.05	1.48	6.16	2.94	3.25	3.66	-0.43462	0.99999	-1.2044	0.9998
Cluster-18132.811	5	11	10	7	15	20	17	15	0.13	0.3	0.23	0.21	0.41	0.5	0.42	0.42	-0.132	0.99999	0.098991	0.9998
Cluster-9461.0	0	0	0	0	0	2	2	4	0	0	0	0	0	0.57	0.57	1.25	1.6498	0.99999	NA	NA
Cluster-21188.0	6	1	4	0	0	1	1	1	0.56	0.1	0.33	0	0	0.09	0.09	0.1	1.0139	0.99999	-0.93664	0.9998
Cluster-44187.0	6	5	0	0	4	3	7	3	0.57	0.49	0	0	0.39	0.26	0.61	0.3	0.4801	0.99999	-4.8846	0.9998
Cluster-27715.0	0	1	1	0	2	1	1	1	0	0.17	0.15	0	0.33	0.15	0.15	0.17	-0.6193	0.99999	-0.016195	0.9998
Cluster-39493.0	1	7	2	8	0	0	0	0	0.11	0.78	0.19	0.99	0	0	0	0	NA	NA	0.44883	0.9998
Cluster-9668.0	0	1	0	0	14	7	11	16	0	0.05	0	0	0.68	0.31	0.48	0.8	0.33519	0.99999	-1.4137	0.9998
Cluster-42330.0	3	3	3	2	1	0	0	0	0.5	0.52	0.46	0.38	0.17	0	0	0	-1.5126	0.99999	-0.26362	0.9998
Cluster-19947.0	0	0	0	0	0	0	1	3	0	0	0	0	0	0	0.89	2.8	3.4525	0.99999	NA	NA
Cluster-6692.0	0	0	0	0	2	5	2	0	0	0	0	0	0.37	0.84	0.33	0	-1.8157	0.99999	NA	NA
Cluster-8492.0	0	0	0	0	0	5	2	3	0	0	0	0	0	1	0.4	0.67	0.069903	0.99999	NA	NA
Cluster-857.0	0	0	0	0	0	4	0	1	0	0	0	0	0	1.69	0	0.46	-1.909	0.99999	NA	NA
Cluster-19512.0	0	7	4	4	0	0	0	0	0	4.76	2.5	2.9	0	0	0	0	NA	NA	0.24503	0.9998
Cluster-41140.0	8	3	3	6	12	14	13	15	4.11	1.66	1.52	3.56	6.38	6.81	6.36	7.9	0.10409	0.99999	-0.23137	0.9998
Cluster-23712.0	0	1	4	0	3	8	5	5	0	0.13	0.44	0	0.38	0.92	0.57	0.64	-0.11566	0.99999	1.8823	0.9998
Cluster-42188.0	0	0	1	0	1	6	1	0	0	0	0.28	0	0.31	1.69	0.28	0	-2.7728	0.99999	1.4178	0.9998
Cluster-14059.0	0	3	0	1	1	1	0	3	0	1.44	0	0.51	0.46	0.42	0	1.38	0.60962	0.99999	-1.4372	0.9998
Cluster-19064.0	0	0	0	0	0	0	3	1	0	0	0	0	0	0	1.28	0.46	3.4146	0.99999	NA	NA
Cluster-35922.0	9	20	12	13	1	2	3	7	0.41	0.93	0.48	0.67	0.05	0.09	0.13	0.34	1.7612	0.99999	-0.17296	0.9998
Cluster-18026.0	0	0	1	0	5	4	4	2	0	0	0.12	0	0.66	0.48	0.48	0.27	-0.61486	0.99999	1.4178	0.9998
Cluster-46074.1	0	0	0	0	6	1	2	2	0	0	0	0	3.32	0.51	1.02	1.1	-0.86965	0.99999	NA	NA
Cluster-46074.0	1	1	1	0	0	5	2	4	0.3	0.32	0.28	0	0	1.42	0.57	1.25	0.33695	0.99999	-1.023	0.9998
Cluster-13522.0	0	1	0	0	2	0	0	3	0	0.52	0	0	1	0	0	1.49	0.54099	0.99999	-1.4137	0.9998
Cluster-15392.0	1	0	0	0	3	0	0	5	0.23	0	0	0	0.71	0	0	1.21	0.69316	0.99999	-1.4436	0.9998
Cluster-38367.0	0	0	4	0	6	6	3	0	0	0	0.35	0	0.6	0.55	0.27	0	-2.0405	0.99999	3.3126	0.9998
Cluster-31554.0	1	0	6	0	2	10	3	3	0.09	0	0.47	0	0.18	0.81	0.24	0.27	-0.96102	0.99999	2.4426	0.9998
Cluster-38226.0	5	7	0	5	3	0	1	2	0.57	0.82	0	0.64	0.35	0	0.11	0.24	-0.069135	0.99999	-1.1099	0.9998
Cluster-10082.0	3	2	0	1	3	0	0	0	1.18	0.83	0	0.45	1.21	0	0	0	-3.1157	0.99999	-2.2308	0.9998
Cluster-9864.0	0	0	0	0	3	15	5	16	0	0	0	0	0.31	1.43	0.48	1.72	0.27916	0.99999	NA	NA
Cluster-139.0	1	1	0	0	2	0	0	0	0.62	0.68	0	0	1.29	0	0	0	-2.5285	0.99999	-2.4226	0.9998
Cluster-15839.0	1	1	0	0	2	6	2	3	0.12	0.12	0	0	0.24	0.64	0.21	0.36	-0.64582	0.99999	-2.4226	0.9998
Cluster-18132.2346	2	1	0	1	0	0	3	1	0.46	0.24	0	0.26	0	0	0.65	0.24	3.4146	0.99999	-1.4819	0.9998
Cluster-25430.0	0	0	2	3	0	0	0	0	0	0	1.5	2.56	0	0	0	0	NA	NA	3.8216	0.9998
Cluster-21488.0	4	0	1	1	3	0	2	1	0.81	0	0.19	0.23	0.62	0	0.38	0.21	-0.092379	0.99999	-1.0008	0.9998
Cluster-24809.0	1	4	6	0	3	4	1	1	0.09	0.36	0.46	0	0.27	0.32	0.08	0.09	-1.8079	0.99999	0.15894	0.9998
Cluster-43193.0	0	0	1	0	5	0	2	0	0	0	0.28	0	1.53	0	0.56	0	-1.4405	0.99999	1.4178	0.9998
Cluster-32725.0	3	0	1	0	1	2	1	1	0.48	0	0.15	0	0.16	0.3	0.15	0.17	-0.57198	0.99999	-1.6342	0.9998
Cluster-26148.0	0	1	5	0	1	0	1	1	0	0.18	0.78	0	0.18	0	0.16	0.18	0.9376	0.99999	2.2031	0.9998
Cluster-29901.0	2	6	2	0	3	3	4	2	0.27	0.83	0.24	0	0.41	0.37	0.5	0.28	-0.022156	0.99999	-2.0775	0.9998
Cluster-7868.0	0	0	0	0	0	4	3	3	0	0	0	0	0	0.76	0.57	0.63	0.64512	0.99999	NA	NA
Cluster-15100.0	0	1	0	1	0	3	1	0	0	0.4	0	0.44	0	1.07	0.36	0	-1.5298	0.99999	0.14581	0.9998
Cluster-19815.0	3	0	0	0	1	3	0	0	0.8	0	0	0	0.27	0.75	0	0	-3.4149	0.99999	-3.0351	0.9998
Cluster-19815.1	4	5	2	1	6	5	1	4	0.4	0.51	0.18	0.11	0.6	0.46	0.09	0.41	-1.1363	0.99999	-1.5966	0.9998
Cluster-15275.0	3	2	0	2	1	3	0	1	0.67	0.46	0	0.5	0.23	0.62	0	0.23	-1.9518	0.99999	-1.1839	0.9998
Cluster-15275.1	0	0	0	2	0	1	0	1	0	0	0	1.83	0	0.75	0	0.8	0.043953	0.99999	2.6097	0.9998
Cluster-45947.0	3	0	3	1	7	2	1	3	0.69	0	0.64	0.26	1.66	0.43	0.22	0.72	-1.2058	0.99999	0.34624	0.9998
Cluster-15283.0	0	0	0	1	0	6	0	0	0	0	0	1.02	0	4.98	0	0	-3.9582	0.99999	1.5798	0.9998
Cluster-9483.0	0	0	0	0	3	2	2	1	0	0	0	0	0.7	0.43	0.43	0.24	-0.77293	0.99999	NA	NA
Cluster-26624.0	4	15	8	4	22	21.7	30	29	0.09	0.35	0.16	0.1	0.51	0.46	0.63	0.7	0.41192	0.99999	-0.66629	0.9998
Cluster-32650.0	4	8	6	4	0	0	0	1	0.59	1.21	0.79	0.66	0	0	0	0.15	1.4626	0.99999	-0.25536	0.9998
Cluster-32650.1	0	3	4	0	0	0	0	1	0	0.73	0.86	0	0	0	0	0.24	1.4626	0.99999	0.31898	0.9998
Cluster-21032.0	5	0	4	3	0	0	0	0	1.17	0	0.86	0.8	0	0	0	0	NA	NA	0.46735	0.9998
Cluster-5703.0	1	0	0	0	5	7	4	1	0.1	0	0	0	0.49	0.63	0.36	0.1	-1.2805	0.99999	-1.4436	0.9998
Cluster-206.0	3	1	0	0	0	3	0	0	1.47	0.53	0	0	0	1.39	0	0	-2.9588	0.99999	-3.4362	0.9998
Cluster-14295.0	0	0	0	0	1	4	0	0	0	0	0	0	0.3	1.09	0	0	-3.7288	0.99999	NA	NA
Cluster-32070.1	0	0	0	1	1	4	1	6	0	0	0	0.32	0.28	1.04	0.26	1.72	0.54185	0.99999	1.5798	0.9998
Cluster-22443.0	0	1	0	0	0	3	0	1	0	0.3	0	0	0	0.81	0	0.3	-1.4928	0.99999	-1.4137	0.9998
Cluster-2438.0	0	0	0	0	3	0	3	3	0	0	0	0	1.47	0	1.36	1.46	0.92369	0.99999	NA	NA
Cluster-36689.0	2	4	2	3	3	1	2	4	0.17	0.35	0.15	0.29	0.26	0.08	0.16	0.36	0.55272	0.99999	-0.20299	0.9998
Cluster-9876.0	0	0	0	0	0	0	2	0	0	0	0	0	0	0	1.34	0	2.3961	0.99999	NA	NA
Cluster-2557.0	0	0	0	0	0	4	2	7	0	0	0	0	0	0.65	0.32	1.27	1.2478	0.99999	NA	NA
Cluster-35799.0	2	5	6	2	0	2	0	1	0.35	0.91	0.96	0.4	0	0.33	0	0.18	-0.90671	0.99999	0.16033	0.9998
Cluster-2145.0	0	0	0	0	3	1	0	1	0	0	0	0	1.4	0.43	0	0.46	-2.0272	0.99999	NA	NA
Cluster-46101.0	0	0	1	0	4	4	1	0	0	0	0.24	0	1.08	0.99	0.25	0	-3.0203	0.99999	1.4178	0.9998
Cluster-47354.0	0	0	1	3	3	1	12	5	0	0	0.25	0.91	0.82	0.25	3.01	1.39	2.0336	0.99999	3.5424	0.9998
Cluster-12462.0	2	1	0	2	0	0	0	0	1.66	0.92	0	1.94	0	0	0	0	NA	NA	-0.44216	0.9998
Cluster-23365.0	0	0	2	2	0	1	0	1	0	0	1.37	1.58	0	0.65	0	0.69	0.043953	0.99999	3.4704	0.9998
Cluster-7434.0	3	1	0	0	2	0	1	3	0.44	0.15	0	0	0.3	0	0.14	0.46	0.9423	0.99999	-3.4362	0.9998
Cluster-24821.0	93.35	120	108	107	68	68	88	155	0.66	0.86	0.66	0.85	0.49	0.44	0.57	1.15	0.83691	0.99999	0.042612	0.9998
Cluster-19431.0	1	0	0	0	3	0	0	3	0.58	0	0	0	1.81	0	0	1.79	-0.047167	0.99999	-1.4436	0.9998
Cluster-46388.0	0	1	3	1	0	0	0	2	0	0.24	0.64	0.26	0	0	0	0.48	2.4704	0.99999	1.9617	0.9998
Cluster-833.0	1	3	0	0	1	2	0	2	0.33	1.06	0	0	0.34	0.63	0	0.69	-0.53832	0.99999	-3.4088	0.9998
Cluster-26160.0	3	0	7	0	0	0	1	3	0.79	0	1.71	0	0	0	0.25	0.82	3.4525	0.99999	1.0722	0.9998
Cluster-14720.0	0	0	0	1	0	0	0	1	0	0	0	0.42	0	0	0	0.38	1.4626	0.99999	1.5798	0.9998
Cluster-14720.1	0	1	1	0	1	0	0	0	0	0.89	0.83	0	0.84	0	0	0	-1.5126	0.99999	-0.016195	0.9998
Cluster-36195.0	2	0	6	0	0	0	0	0	0.72	0	2.06	0	0	0	0	0	NA	NA	1.4356	0.9998
Cluster-6878.0	1	0	0	0	0	3	1	0	0.39	0	0	0	0	1.1	0.37	0	-1.5298	0.99999	-1.4436	0.9998
Cluster-16830.0	0	0	0	4	5	0	8	18	0	0	0	0.62	0.7	0	1.03	2.59	2.3247	0.99999	3.6133	0.9998
Cluster-19456.0	0	0	0	0	1	0	2	0	0	0	0	0	0.6	0	1.1	0	0.89654	0.99999	NA	NA
Cluster-13417.0	2	1	0	0	0	1	1	1	1.18	0.64	0	0	0	0.56	0.56	0.6	1.0139	0.99999	-3.0166	0.9998
Cluster-17531.0	0	0	11	1	1	2	9	0	0	0	1.17	0.13	0.12	0.22	0.99	0	1.5586	0.99999	4.9259	0.9998
Cluster-20031.0	0	0	0	0	3	3	5	0	0	0	0	0	0.88	0.8	1.34	0	-0.3091	0.99999	NA	NA
Cluster-44299.0	2	3	8	2	1	4	6	0	0.14	0.22	0.51	0.16	0.07	0.27	0.4	0	0.25954	0.99999	0.94529	0.9998
Cluster-18132.30805	3	3	5	4	2	2	3	2	0.41	0.42	0.62	0.62	0.28	0.26	0.38	0.29	0.30439	0.99999	0.59611	0.9998
Cluster-18132.11845	0	3	0	24	0	0	0	0	0	1.81	0	15.5	0	0	0	0	NA	NA	3.2069	0.9998
Cluster-18132.11844	1	1	0	1	11	4	6	13	0.65	0.72	0	0.76	7.47	2.49	3.76	8.67	0.31079	0.99999	-0.87812	0.9998
Cluster-18132.11847	1	3	3	5	0	1	0	0	0.21	0.66	0.58	1.2	0	0.2	0	0	-1.428	0.99999	1.0726	0.9998
Cluster-18132.11846	3	4.03	5.03	3.03	16.11	17.15	25	30.31	0.09	0.13	0.14	0.11	0.51	0.49	0.71	0.98	0.73172	0.99999	0.18832	0.9998
Cluster-18132.11841	708.01	738	786.91	491.01	203.09	210	199.96	261.95	13.55	14.31	13.11	10.53	3.94	3.72	3.52	5.25	0.15708	0.99999	-0.18431	0.9998
Cluster-18132.11840	5	0	5	1	2	1	19	1	0.79	0	0.71	0.18	0.32	0.15	2.8	0.16	2.6746	0.99999	0.16858	0.9998
Cluster-18132.11843	528	592	329.38	300	940.99	1112.97	560	629	3.02	3.43	1.63	1.92	5.45	5.88	2.95	3.77	-0.79093	0.11626	-0.81083	0.019228
Cluster-18132.11842	31	37	26	18	155	157	103	125	0.45	0.55	0.33	0.3	2.3	2.12	1.39	1.92	-0.4596	0.99999	-0.62393	0.9998
Cluster-13574.0	0	1	0	0	2	1	0	0	0	1.08	0	0	2.02	0.93	0	0	-3.0647	0.99999	-1.4137	0.9998
Cluster-45863.0	3	1	3	0	0	0	0	0	1.07	0.38	1.02	0	0	0	0	0	NA	NA	-0.53993	0.9998
Cluster-18132.11849	269	256	331	279	247	270	239	229	5.25	5.06	5.62	6.1	4.88	4.87	4.29	4.68	-0.15207	0.99999	0.23064	0.9998
Cluster-18132.11848	270	229	257	237	325	335.06	358	420	12.11	10.45	10.1	11.94	14.79	13.92	14.81	19.71	0.23047	0.99999	0.0044123	0.9998
Cluster-564.0	0	0	0	0	6	2	0	6	0	0	0	0	0.81	0.25	0	0.83	-0.42809	0.99999	NA	NA
Cluster-1413.0	1	0	0	0	0	2	0	0	0.91	0	0	0	0	1.74	0	0	-2.3764	0.99999	-1.4436	0.9998
Cluster-46423.0	0	2	1	0	0	2	0	0	0	0.67	0.3	0	0	0.6	0	0	-2.3764	0.99999	-0.99756	0.9998
Cluster-34678.0	1	1	1	2	4.46	0	1	0	0.14	0.14	0.12	0.31	0.62	0	0.13	0	-2.0969	0.99999	0.65563	0.9998
Cluster-18132.11240	13	2	12	17	3	0	7	6	0.55	0.09	0.44	0.8	0.13	0	0.27	0.26	2.0443	0.99999	0.98506	0.9998
Cluster-18132.13746	1	1	1	2	1	3	1	2	0.14	0.15	0.13	0.33	0.15	0.4	0.13	0.3	-0.37896	0.99999	0.65563	0.9998
Cluster-36483.0	0	3	2	2	1	2	2	1	0	0.78	0.46	0.57	0.25	0.47	0.47	0.26	0.0012059	0.99999	0.46635	0.9998
Cluster-44752.0	0	0	0	0	0	3	0	0	0	0	0	0	0	2.38	0	0	-2.9588	0.99999	NA	NA
Cluster-39667.0	27	22	48	19	31	34	36	31	1.64	1.36	2.57	1.3	1.91	1.91	2.02	1.97	0.033604	0.99999	0.41382	0.9998
Cluster-30144.0	4	1	3	1	25	28	37	22	0.13	0.03	0.09	0.04	0.84	0.86	1.13	0.76	0.13895	0.99999	-0.37788	0.9998
Cluster-18132.13743	31	36	40	37	89	91	88	91	0.64	0.76	0.72	0.86	1.87	1.75	1.68	1.98	-0.017503	0.99999	0.22361	0.9998
Cluster-14704.0	1	0	0	0	1	1	2	3	0.47	0	0	0	0.48	0.44	0.89	1.44	1.3189	0.99999	-1.4436	0.9998
Cluster-36944.0	6	2	3	2	1	3	0	3	0.98	0.34	0.44	0.37	0.17	0.46	0	0.51	-0.35518	0.99999	-0.69114	0.9998
Cluster-18132.11249	6	14	11	12	11	15	22	10	0.22	0.51	0.35	0.49	0.4	0.5	0.73	0.38	0.28634	0.99999	0.24395	0.9998
Cluster-46181.0	6	4	3	1	0	0	0	3	1.25	0.87	0.57	0.24	0	0	0	0.65	3.0565	0.99999	-1.3632	0.9998
Cluster-34397.0	1	6	2	2	2	0	1	0	0.18	1.1	0.32	0.4	0.36	0	0.17	0	-1.0961	0.99999	-0.76358	0.9998
Cluster-12671.0	1	0	0	0	0	0	1	2	0.26	0	0	0	0	0	0.25	0.54	3.0312	0.99999	-1.4436	0.9998
Cluster-1047.0	0	0	0	0	2	0	0	7	0	0	0	0	0.6	0	0	2.13	1.7708	0.99999	NA	NA
Cluster-10394.0	0	1	0	2	0	0	0	2	0	0.31	0	0.68	0	0	0	0.61	2.4704	0.99999	1.1719	0.9998
Cluster-47229.0	0	3	3	0	1	2	2	0	0	1.08	0.97	0	0.35	0.64	0.64	0	-0.60516	0.99999	-0.092825	0.9998
Cluster-2436.0	0	0	0	0	13	1	2	0	0	0	0	0	2.01	0.14	0.28	0	-2.9097	0.99999	NA	NA
Cluster-18132.17858	2703.15	2484.37	2797	2055	1684.96	2097	1993	1900.97	32.81	30.53	29.5	27.94	20.71	23.52	22.25	24.16	0.038823	0.99999	-0.09291	0.9998
Cluster-18132.17859	136.25	10.25	49.63	79.06	1	0	2	2	49.51	3.95	17.14	32.9	0.37	0	0.69	0.75	1.9473	0.99999	-0.14008	0.9998
Cluster-18132.17854	0	0	34	20	0	0	37	20	0	0	2.16	1.62	0	0	2.46	1.51	7.2552	0.01008	7.1866	0.0097351
Cluster-18132.17855	5.11	4	4	8	11	2	9	11	0.52	0.41	0.36	0.91	1.13	0.19	0.84	1.16	0.56677	0.99999	0.48382	0.9998
Cluster-18132.17856	1831	1891	2387	1610	2508.12	3011	3099	2846.02	20.49	21.43	23.21	20.19	28.43	31.15	31.9	33.36	0.10179	0.99999	0.10155	0.9998
Cluster-18132.17857	356.13	316.59	454.02	374.03	41	49.68	215	228	15.54	14.05	17.35	18.32	1.81	2.01	8.65	10.41	2.2804	4.63e-06	0.31072	0.9998
Cluster-18132.17850	74	101	35	50	44	35	31	17	2.47	3.42	1.02	1.87	1.49	1.08	0.95	0.59	-0.74823	0.99999	-0.98919	0.9998
Cluster-10233.0	5	1	0	2	0	0	0	0	2.4	0.52	0	1.11	0	0	0	0	NA	NA	-1.4616	0.9998
Cluster-18132.17852	728	794.95	848	651	1174.97	1181.09	1377	1266.96	5.12	5.66	5.18	5.13	8.36	7.67	8.9	9.33	0.15375	0.99999	-0.013612	0.9998
Cluster-18132.17853	4.01	0	2	2	20.03	12.02	17.02	14.02	0.46	0	0.21	0.26	2.35	1.29	1.82	1.68	-0.077839	0.99999	0.001212	0.9998
Cluster-21310.0	3	0	0	1	4	0	1	2	0.54	0	0	0.2	0.74	0	0.17	0.38	-0.48604	0.99999	-1.4917	0.9998
Cluster-2559.0	0	0	0	0	1	11	0	0	0	0	0	0	0.38	3.87	0	0	-4.9725	0.99999	NA	NA
Cluster-16513.0	1	2	8	2	4	1	1	7	0.11	0.23	0.78	0.25	0.45	0.1	0.1	0.8	0.65356	0.99999	1.6834	0.9998
Cluster-28150.0	0	0	4	7	0	0	0	0	0	0	0.51	1.13	0	0	0	0	NA	NA	4.9697	0.9998
Cluster-3438.0	0	0	0	0	2	2	4	0	0	0	0	0	0.92	0.84	1.69	0	-0.046234	0.99999	NA	NA
Cluster-18132.11979	1	1	3	4	0	4	0	0	0.86	0.95	2.66	4.01	0	3.27	0	0	-3.3734	0.99999	1.8543	0.9998
Cluster-18132.11978	8	6	5	11	10	16	13	18	0.42	0.32	0.23	0.65	0.54	0.78	0.63	0.99	0.26502	0.99999	0.26592	0.9998
Cluster-39475.0	1	0	0	0	4	0	3	0	0.22	0	0	0	0.91	0	0.62	0	-0.53456	0.99999	-1.4436	0.9998
Cluster-20821.0	2	0	2	0	0	2	1	1	0.59	0	0.55	0	0	0.55	0.28	0.3	0.061351	0.99999	-0.1431	0.9998
Cluster-18132.25364	1218.04	1227.59	1353.99	997.01	1043	1252.78	1216.93	1141.94	4.22	4.3	4.07	3.87	3.66	4.01	3.88	4.15	0.03398	0.99999	-0.052029	0.9998
Cluster-18132.21348	3752	3507	4722	3531	751	750	806	711	22.29	21.08	24.34	23.49	4.52	4.12	4.4	4.42	0.0016606	0.99999	0.19003	0.9998
Cluster-18290.0	2	4	3	5	1	1	2	3	0.31	0.65	0.42	0.89	0.16	0.15	0.29	0.49	1.3189	0.99999	0.48316	0.9998
Cluster-18132.36275	10	4	7	3	46	49	37	34	0.21	0.09	0.13	0.07	0.99	0.96	0.72	0.76	-0.43017	0.99999	-0.52383	0.9998
Cluster-5550.0	0	1	0	0	1	3	3	5	0	0.15	0	0	0.15	0.4	0.4	0.74	1.0312	0.99999	-1.4137	0.9998
Cluster-18132.36274	0	0	1	0	3	2	0	3	0	0	0.42	0	1.35	0.82	0	1.34	-0.72954	0.99999	1.4178	0.9998
Cluster-45077.1	8	7	1	5	20	11	29	10	0.18	0.16	0.02	0.13	0.46	0.23	0.61	0.24	0.28203	0.99999	-1.2189	0.9998
Cluster-45077.0	1	1	2	0	5	0	3	6	0.13	0.13	0.23	0	0.65	0	0.35	0.8	0.7817	0.99999	-0.11373	0.9998
Cluster-30821.0	4	1	1	0	7	7	6	15	0.25	0.06	0.06	0	0.45	0.41	0.35	1	0.58959	0.99999	-2.3561	0.9998
Cluster-46839.0	5	0	6	0	13	8	16	19	0.24	0	0.26	0	0.65	0.36	0.72	0.97	0.71332	0.99999	0.11455	0.9998
Cluster-8774.1	0	0	0	0	7	6	4	2	0	0	0	0	1.06	0.83	0.55	0.31	-1.1427	0.99999	NA	NA
Cluster-8774.0	0	0	0	0	8	6	1	1	0	0	0	0	0.62	0.43	0.07	0.08	-2.8295	0.99999	NA	NA
Cluster-5342.0	0	0	0	0	0	0	0	2	0	0	0	0	0	0	0	1.22	2.4704	0.99999	NA	NA
Cluster-3233.0	0	0	0	0	2	0	2	1	0	0	0	0	1.63	0	1.51	0.8	0.4953	0.99999	NA	NA
Cluster-7278.0	0	1	0	0	11	15	17	15	0	0.06	0	0	0.62	0.77	0.86	0.86	0.29744	0.99999	-1.4137	0.9998
Cluster-40529.0	0	0	9	12	0	0	11	4	0	0	0.84	1.41	0	0	1.06	0.44	5.3227	0.99999	5.8838	0.46544
Cluster-12517.0	1	1	0	0	9	23	3.98	3	0.17	0.17	0	0	1.53	3.56	0.62	0.52	-2.1744	0.99999	-2.4226	0.9998
Cluster-18132.11972	5	6	7	1	0	2	1	2	0.39	0.48	0.48	0.09	0	0.14	0.07	0.16	0.65571	0.99999	-0.53293	0.9998
Cluster-42552.0	0	2	5	3	0	0	0	0	0	0.48	1.06	0.79	0	0	0	0	NA	NA	2.0116	0.9998
Cluster-11591.0	2	3	0	2	9	5	0	2	0.24	0.36	0	0.27	1.08	0.55	0	0.25	-2.8158	0.99999	-1.1733	0.9998
Cluster-18132.18503	1628	1656	2021	1443	1499.97	1846.91	1949	1733.01	13.85	14.26	14.92	13.75	12.92	14.52	15.24	15.44	0.1325	0.99999	0.079816	0.9998
Cluster-18132.18502	909	1404.13	1553.93	1162	354.97	506	479	339.01	14.2	22.22	21.11	20.34	5.62	7.31	6.88	5.54	-0.077752	0.99999	0.24366	0.9998
Cluster-18132.1429	35	57	81	25	201	299	279.99	415	0.8	1.32	1.61	0.64	4.64	6.3	5.87	9.9	0.48674	0.99999	0.16053	0.9998
Cluster-18132.1428	0	1	2	0	0	0	0	2	0	0.63	1.15	0	0	0	0	1.18	2.4704	0.99999	0.88643	0.9998
Cluster-18132.18507	1112	840	1337	832	427.01	416	437	358	43.47	33.37	45.73	36.5	16.93	15.05	15.75	14.64	-0.10046	0.99999	0.14048	0.9998
Cluster-18132.18506	916	935.71	1015.86	713	1187	1361	1268	1160	35.89	37.26	34.83	31.36	47.17	49.37	45.8	47.55	-0.077038	0.99999	-0.09723	0.9998
Cluster-13419.0	3	1	0	3	5	0	3	4	1.16	0.41	0	1.33	1.98	0	1.09	1.59	0.41068	0.99999	-0.27338	0.9998
Cluster-18132.18504	3259.32	3230.1	3908	2848.01	2569.91	2765.97	2699.77	2665.21	25.85	25.93	26.9	25.3	20.63	20.27	19.68	22.14	-0.00069154	0.99999	0.061978	0.9998
Cluster-18132.1423	5	1	1	2	45	24	25	24	0.48	0.1	0.08	0.21	4.36	2.12	2.2	2.38	-0.52789	0.99999	-0.95138	0.9998
Cluster-18132.1422	1	7	2	3	20	18	12	18	0.03	0.22	0.05	0.1	0.63	0.52	0.34	0.58	-0.34889	0.99999	-0.6074	0.9998
Cluster-18132.1421	0	0	0	0	3	2	9	6	0	0	0	0	0.24	0.15	0.66	0.49	1.5554	0.99999	NA	NA
Cluster-18132.1420	2	2	8	6	8	17	10	23	0.08	0.08	0.26	0.25	0.31	0.59	0.35	0.91	0.42955	0.99999	1.814	0.9998
Cluster-18132.1427	0	0	2	4	7	4	1	4	0	0	0.17	0.42	0.66	0.35	0.09	0.39	-1.1496	0.99999	4.1038	0.9998
Cluster-18132.1426	0	0	0	1	10	5	2	13	0	0	0	0.11	1.02	0.46	0.19	1.36	-0.0090498	0.99999	1.5798	0.9998
Cluster-18132.1425	123	108	117	98	2624.03	730	1550.89	2156.48	2.31	2.06	1.91	2.07	49.97	12.69	26.83	42.44	0.093288	0.99999	-0.090975	0.9998
Cluster-18132.1424	18.85	13	8	17	161	117	71	88	0.24	0.17	0.09	0.25	2.1	1.39	0.84	1.19	-0.82547	0.99999	-0.28723	0.9998
Cluster-35083.2	7	7	7	1	11	8	15	3	0.37	0.38	0.33	0.06	0.6	0.4	0.74	0.17	-0.1239	0.99999	-0.88094	0.9998
Cluster-35083.1	1	3	2	0	2	2	3	3	0.15	0.46	0.27	0	0.3	0.27	0.41	0.46	0.57443	0.99999	-1.0918	0.9998
Cluster-35083.0	2	5	0	1	4	11	1	2	0.16	0.42	0	0.09	0.33	0.83	0.08	0.17	-2.2887	0.99999	-2.7093	0.9998
Cluster-33042.0	0	5	0	0	1	2	7	2	0	0.69	0	0	0.14	0.25	0.87	0.28	1.5749	0.99999	-3.7164	0.9998
Cluster-20442.0	0	0	0	1	2	1	0	1	0	0	0	1.08	1.92	0.88	0	0.93	-1.5976	0.99999	1.5798	0.9998
Cluster-18132.19456	1284.6	1488	1300.48	1179	306	334	376	348.99	8.89	10.42	7.81	9.14	2.14	2.14	2.39	2.53	0.17084	0.99999	-0.1393	0.9998
Cluster-18132.19457	2094.55	1991	2551.6	1911	1074	1277	1133	1091	11.66	11.21	12.32	11.91	6.05	6.57	5.8	6.36	-0.085094	0.99999	0.13269	0.9998
Cluster-22716.0	8	10	12	12	0	0	0	0	0.34	0.44	0.45	0.58	0	0	0	0	NA	NA	0.44418	0.9998
Cluster-18132.19455	678	609	723	679	776	998.01	796	866.02	22.37	20.4	20.84	25.13	25.95	30.47	24.19	29.89	-0.093574	0.99999	0.14483	0.9998
Cluster-18132.19452	44	46	60	48.02	37	39	51	19	4.92	5.27	5.98	6.05	4.21	4.05	5.28	2.21	-0.14407	0.99999	0.27471	0.9998
Cluster-18132.19453	688.01	711.74	894.24	854.74	794.67	847.85	896.56	835.55	14.63	15.34	16.56	20.37	17.12	16.67	17.54	18.6	0.066983	0.99999	0.34579	0.9998
Cluster-18132.19450	59	81	56	29	199	154	158	104	0.47	0.66	0.39	0.26	1.61	1.14	1.16	0.87	-0.4585	0.99999	-0.73236	0.9998
Cluster-18132.19451	68	88	92	81	13	3	6	10	11.19	14.97	13.69	15.08	2.18	0.46	0.92	1.71	-0.046535	0.99999	0.17018	0.9998
Cluster-4154.1	0	0	0	0	0	7	4	1	0	0	0	0	0	1.39	0.79	0.22	-0.44136	0.99999	NA	NA
Cluster-4154.0	0	0	0	0	1	2	0	0	0	0	0	0	0.6	1.09	0	0	-3.0131	0.99999	NA	NA
Cluster-18132.19458	1389	1569	1571	1290	538	556	682	637.07	59.5	68.33	58.94	62.03	23.38	22.05	26.93	28.54	0.25872	0.99999	-0.03343	0.9998
Cluster-4154.2	0	3	1	1	5	13	4	2	0	0.2	0.06	0.07	0.33	0.77	0.24	0.13	-1.5726	0.99999	-0.53332	0.9998
Cluster-8388.0	4	3	0	0	10	14	12	5	0.19	0.14	0	0	0.47	0.6	0.51	0.24	-0.51021	0.99999	-4.2339	0.9998
Cluster-33065.0	6	1	2	1	2	0	0	0	0.6	0.1	0.18	0.11	0.21	0	0	0	-2.5285	0.99999	-1.2571	0.9998
Cluster-451.0	1	0	0	0	2	0	0	5	0.18	0	0	0	0.38	0	0	0.96	1.2821	0.99999	-1.4436	0.9998
Cluster-14550.0	0	0	0	0	2	0	5	3	0	0	0	0	0.29	0	0.67	0.45	1.9224	0.99999	NA	NA
Cluster-24627.1	7	0	1	4	0	0	0	1	1.67	0	0.22	1.08	0	0	0	0.25	1.4626	0.99999	-0.40565	0.9998
Cluster-24627.0	2	0	3	0	0	1	0	1	0.33	0	0.44	0	0	0.15	0	0.17	0.043953	0.99999	0.43853	0.9998
Cluster-24627.2	2	3	4	4	0	3	1	0	0.18	0.28	0.32	0.41	0	0.25	0.08	0	-1.5298	0.99999	0.70923	0.9998
Cluster-44679.2	467	634	466	451	363	367	448	511	3.92	5.38	3.39	4.24	3.08	2.85	3.46	4.49	0.38555	0.99999	-0.23487	0.9998
Cluster-24199.0	0	2	1	2	0	2	0	0	0	0.55	0.24	0.59	0	0.49	0	0	-2.3764	0.99999	0.68126	0.9998
Cluster-44679.0	2	1	1	3	3	0	6	7	0.18	0.09	0.08	0.3	0.28	0	0.5	0.66	2.0501	0.99999	0.4997	0.9998
Cluster-14433.0	2	0	0	7	0	0	0	0	0.43	0	0	1.7	0	0	0	0	NA	NA	1.9529	0.9998
Cluster-26262.0	1	2	3	0	0	0	0	0	0.68	1.49	2.06	0	0	0	0	0	NA	NA	-0.1066	0.9998
Cluster-12333.0	3	0	0	2	0	1	0	0	1.13	0	0	0.86	0	0.35	0	0	-1.428	0.99999	-0.45525	0.9998
Cluster-12333.1	0	2	2	6	6	1	1	0	0	0.26	0.23	0.87	0.78	0.12	0.12	0	-2.8816	0.99999	2.1184	0.9998
Cluster-44070.0	2	5	5	0	0	0	0	0	0.28	0.72	0.63	0	0	0	0	0	NA	NA	-0.58756	0.9998
Cluster-3410.0	1	0	0	0	0	0	2	2	0.67	0	0	0	0	0	1.29	1.37	3.4336	0.99999	-1.4436	0.9998
Cluster-18132.34849	0	0	0	0	3	4	2	2	0	0	0	0	0.42	0.52	0.26	0.29	-0.80792	0.99999	NA	NA
Cluster-29278.0	2	2	1	0	0	2	0	0	0.43	0.44	0.2	0	0	0.4	0	0	-2.3764	0.99999	-2.0194	0.9998
Cluster-1675.0	0	2	0	0	2	1	2	2	0	0.83	0	0	0.81	0.37	0.74	0.81	0.38213	0.99999	-2.3954	0.9998
Cluster-27504.0	24	16	23	8	5	1	1	5	2.5	1.71	2.13	0.94	0.53	0.1	0.1	0.54	-0.034579	0.99999	-0.413	0.9998
Cluster-18132.27174	1039.95	911	1225	927.98	410	413	427	566	4.42	3.91	4.51	4.41	1.76	1.62	1.67	2.52	0.26551	0.99999	0.14739	0.9998
Cluster-18132.27175	8.17	12.24	8.14	10.07	2	0	0	0	0.49	0.75	0.43	0.68	0.12	0	0	0	-2.5285	0.99999	-0.10616	0.9998
Cluster-18132.27176	84	67	63	71	16	5	10	10	10.17	8.33	6.82	9.7	1.97	0.56	1.12	1.26	-0.11863	0.99999	-0.14071	0.9998
Cluster-18132.27177	742	624	743	564	107	100	149	99	12.66	10.79	11.03	10.79	1.85	1.58	2.34	1.77	0.2399	0.99999	-0.05875	0.9998
Cluster-18132.27170	2	4	18	22	0	9.94	17.24	19.58	0.75	1.6	6.47	9.51	0	3.53	6.14	7.6	1.9462	0.99999	2.7846	0.97308
Cluster-33488.0	2	0	1	1	6	1	9	3	0.15	0	0.06	0.08	0.45	0.07	0.61	0.23	0.7006	0.99999	0.0013714	0.9998
Cluster-18132.27172	155	104	122	147	91	129	127.97	86	2.02	1.37	1.38	2.14	1.2	1.55	1.53	1.17	-0.045048	0.99999	0.089643	0.9998
Cluster-18132.27173	3226.26	3324.7	4093.02	2702.9	2330.71	2370.29	1949.56	2371.53	24.6	25.65	27.08	23.08	17.99	16.7	13.66	18.94	-0.12795	0.99999	0.049804	0.9998
Cluster-18132.27178	236	170	294.92	113	501	367	474	490	1.65	1.2	1.79	0.88	3.54	2.37	3.04	3.58	0.12874	0.99999	-0.036806	0.9998
Cluster-18132.27179	285	319.86	366	124	10	17	9	11	2.12	2.41	2.36	1.03	0.08	0.12	0.06	0.09	-0.42156	0.99999	-0.34968	0.9998
Cluster-4788.0	0	1	0	0	0	6	3	1	0	0.3	0	0	0	1.6	0.8	0.29	-0.53732	0.99999	-1.4137	0.9998
Cluster-18132.38480	1	3	0	1	2	9	6	2	0.21	0.65	0	0.24	0.43	1.77	1.18	0.44	-0.4404	0.99999	-1.8823	0.9998
Cluster-18132.38481	176	201	253	176	321.99	376	357	270	14.46	16.88	18.39	16.27	26.89	28.67	27.13	23.16	-0.16505	0.99999	0.18953	0.9998
Cluster-18132.38482	1	2	0	3	0	0	0	0	0.47	1	0	1.62	0	0	0	0	NA	NA	0.16545	0.9998
Cluster-18132.38483	13.15	11	9.26	14	3	5.04	3	2.02	0.55	0.47	0.34	0.65	0.13	0.19	0.12	0.09	-0.67737	0.99999	-0.0082684	0.9998
Cluster-18132.38484	190	203	296	230	128	164	168	137	4.3	4.66	5.84	5.84	2.94	3.44	3.5	3.25	0.057399	0.99999	0.43044	0.9998
Cluster-8125.0	0	0	0	0	3	2	2	1	0	0	0	0	0.72	0.44	0.44	0.24	-0.77293	0.99999	NA	NA
Cluster-18132.38486	2	7	1	3	3	4	6	4	0.18	0.63	0.08	0.3	0.27	0.33	0.49	0.37	0.50666	0.99999	-1.0699	0.9998
Cluster-18132.38487	0	3	0	2	0	0	0	1	0	2.52	0	1.78	0	0	0	0.78	1.4626	0.99999	-0.40238	0.9998
Cluster-17404.0	9	11	6	4	2	5	0	0	0.66	0.82	0.39	0.33	0.15	0.34	0	0	-4.2279	0.99999	-0.99745	0.9998
Cluster-18132.38489	45	54	56	27	163	250	208	100	0.75	0.91	0.81	0.5	2.75	3.85	3.19	1.75	-0.43094	0.99999	-0.27375	0.9998
Cluster-15985.0	0	0	0	1	1	3	2	1	0	0	0	0.27	0.25	0.68	0.45	0.25	-0.40103	0.99999	1.5798	0.9998
Cluster-18132.5377	10	24	6	6	16	22	9	13	0.32	0.77	0.17	0.21	0.51	0.65	0.26	0.43	-0.7818	0.99999	-1.4671	0.9998
Cluster-46575.0	3	5	7	5	7	4	1	3	0.25	0.42	0.51	0.47	0.59	0.31	0.08	0.26	-1.4755	0.99999	0.59435	0.9998
Cluster-20104.0	4	3	6	2	0	0	1	2	0.39	0.3	0.52	0.22	0	0	0.09	0.21	3.0312	0.99999	0.14644	0.9998
Cluster-2514.0	1	0	0	0	2	11	1	8	0.23	0	0	0	0.47	2.38	0.22	1.92	-0.46257	0.99999	-1.4436	0.9998
Cluster-37602.0	0	1	1	0	3	6	5	5	0	0.16	0.14	0	0.47	0.86	0.72	0.8	0.16469	0.99999	-0.016195	0.9998
Cluster-22055.0	2	2	2	1	1	0	8	1	0.22	0.23	0.2	0.12	0.11	0	0.81	0.11	3.099	0.99999	-0.43281	0.9998
Cluster-18132.25763	6	4	5	2	2	0	0	0	0.7	0.48	0.52	0.26	0.24	0	0	0	-2.5285	0.99999	-0.55039	0.9998
Cluster-18132.25762	1	3	1	3	6	5	5	5	0.24	0.75	0.22	0.82	1.47	1.12	1.12	1.24	-0.15471	0.99999	0.10369	0.9998
Cluster-18132.25761	347	383	595	336	455	629	771	598	6.77	7.58	10.11	7.35	9	11.35	13.85	12.22	0.33341	0.99999	0.33839	0.9998
Cluster-18132.25760	115	183	202.02	198.72	156.02	256.51	306.01	221	19.25	31.67	30.58	37.63	26.65	40.02	47.68	38.48	0.35329	0.99999	0.46026	0.9998
Cluster-18132.25767	1169	1145	1251	1088	2376.35	3197.36	2742.41	2118.1	3.76	3.72	3.49	3.92	7.73	9.49	8.1	7.13	-0.20177	0.99999	0.032441	0.9998
Cluster-18132.25766	41	55	57	45	33	56	31	45	7.75	10.78	9.81	9.64	6.38	9.88	5.47	8.84	-0.2131	0.99999	0.10135	0.9998
Cluster-18132.25765	2155.8	2288.96	2511.83	2040	2891	3105.84	2853	2812	12.16	13.06	12.29	12.88	16.5	16.18	14.79	16.61	-0.09078	0.99999	0.047338	0.9998
Cluster-18132.25764	3	11	3	4	5	1	2	3	0.32	1.2	0.28	0.48	0.54	0.1	0.2	0.33	-0.31405	0.99999	-0.94198	0.9998
Cluster-18132.25769	1005	1415	1320	1037	1021	1161	1046	859.68	7.45	10.62	8.49	8.61	7.66	7.95	7.13	6.68	-0.20496	0.99999	-0.023621	0.9998
Cluster-18132.25768	320	373	479	349	1180	1062	1201	889	5.07	5.98	6.6	6.19	18.92	15.54	17.49	14.74	-0.12267	0.99999	0.26324	0.9998
Cluster-5123.0	0	0	0	0	16	26	7	2	0	0	0	0	0.88	1.31	0.35	0.11	-2.2311	0.99999	NA	NA
Cluster-26678.0	0	0	0	0	1	0	2	0	0	0	0	0	0.32	0	0.58	0	0.89654	0.99999	NA	NA
Cluster-18132.40195	0	0	0	0	1	4	0	4	0	0	0	0	0.47	1.72	0	1.87	-0.25392	0.99999	NA	NA
Cluster-5062.0	0	0	0	0	2	1	0	1	0	0	0	0	1.14	0.52	0	0.56	-1.5976	0.99999	NA	NA
Cluster-28757.0	2	2	6	2	1	1	0	4	0.62	0.65	1.73	0.7	0.32	0.29	0	1.27	1.0254	0.99999	0.95566	0.9998
Cluster-18132.26229	3	7	2	4	18	2	13	5	0.83	2.04	0.52	1.27	5.14	0.52	3.39	1.44	-0.23719	0.99999	-0.65924	0.9998
Cluster-18132.26228	2059.46	2405.71	2234.06	1650.91	5258.96	5734.5	5854.58	4201.01	21.26	25.15	20.03	19.09	54.98	54.72	55.58	45.43	-0.14293	0.99999	-0.19344	0.9998
Cluster-18132.26223	1	2	0	3	4	1	3	1	0.37	0.78	0	1.26	1.51	0.34	1.04	0.38	-0.39197	0.99999	0.16545	0.9998
Cluster-18132.26222	12.61	26.01	37.88	29.6	69.79	65.56	87.63	116.44	0.19	0.39	0.49	0.5	1.06	0.91	1.21	1.83	0.57714	0.99999	0.8203	0.9998
Cluster-18132.26221	4	4	19	17	22	26	42	67	0.09	0.09	0.37	0.43	0.5	0.54	0.87	1.58	1.1868	0.99999	2.1892	0.9998
Cluster-18132.26220	4	2	1	2	0	4	0	3	1.37	0.73	0.32	0.79	0	1.29	0	1.06	-0.31464	0.99999	-0.9433	0.9998
Cluster-18132.26227	254	286	412	278	239	324	267	229	2.89	3.29	4.07	3.54	2.75	3.4	2.79	2.73	-0.18505	0.99999	0.35426	0.9998
Cluster-18132.26226	6	11	5	7	28.54	23	27	12	0.3	0.56	0.22	0.39	1.44	1.06	1.24	0.62	-0.44782	0.99999	-0.44766	0.9998
Cluster-18132.26225	563	685	793	716	0	0	0	0	6.57	8.09	8.04	9.36	0	0	0	0	NA	NA	0.29653	0.9998
Cluster-18132.26224	18	16	8	4	462	369	386.92	231.01	3.43	3.16	1.39	0.86	89.95	65.63	68.75	45.75	-0.45697	0.99999	-1.5196	0.9998
Cluster-18132.5379	22	32	27	27	1281	1267	1572	1302	0.1	0.15	0.11	0.14	5.98	5.39	6.66	6.29	0.15831	0.99999	0.030938	0.9998
Cluster-21272.0	1	0	1	0	1	3	2	2	0.14	0	0.13	0	0.14	0.4	0.26	0.3	0.024424	0.99999	-0.046087	0.9998
Cluster-46249.0	0	0	3	2	7	8	4	6	0	0	0.14	0.12	0.37	0.39	0.19	0.33	-0.58441	0.99999	3.7626	0.9998
Cluster-41848.0	1	0	0	1	0	0	0	0	0.65	0	0	0.75	0	0	0	0	NA	NA	0.11591	0.9998
Cluster-18132.20689	137	216	105	94	168	222.99	174.91	235	1.46	2.32	0.97	1.12	1.81	2.19	1.71	2.61	0.073651	0.99999	-0.80228	0.9998
Cluster-18132.20688	425	356	450	397.99	32	16	33	28	8.2	6.96	7.56	8.61	0.63	0.29	0.59	0.57	0.3084	0.99999	0.1347	0.9998
Cluster-44909.0	0	0	4	0	1	0	0	0	0	0	1.02	0	0.28	0	0	0	-1.5126	0.99999	3.3126	0.9998
Cluster-44909.1	1	5	7	8	1	8	1	2	0.05	0.27	0.33	0.48	0.05	0.39	0.05	0.11	-1.5267	0.99999	1.3734	0.9998
Cluster-44909.2	11	1	12	7	0	0	2	0	0.86	0.08	0.83	0.61	0	0	0.14	0	2.3961	0.99999	0.6316	0.9998
Cluster-18132.20683	1588	1431	1853	1646	6	7	15	2	18.08	16.5	18.33	20.99	0.07	0.07	0.16	0.02	0.35402	0.99999	0.23039	0.9998
Cluster-18132.20682	512	519	1306.57	1019.03	604	706	1550	1187	51.29	53.27	116.35	115.01	61.57	65.71	143.83	124.09	1.0528	0.0020001	1.1832	7.63e-10
Cluster-18132.20681	1620	1707	1958	1519	405	501	486	364	23.72	25.31	24.92	24.92	6	6.78	6.54	5.58	-0.10032	0.99999	0.073122	0.9998
Cluster-18132.20680	1947	1777	2068	1555	1522	1488	1587	1199	7.24	6.68	6.67	6.47	5.73	5.11	5.42	4.67	-0.12927	0.99999	-0.034529	0.9998
Cluster-18132.20687	710.56	817	1214	706.2	146	214.78	255	168	42.39	49.67	63.71	47.34	8.84	11.88	14.05	10.48	0.2245	0.99999	0.31899	0.9998
Cluster-18132.20686	4540.98	3882.93	4627	3792	1928	2412	1598	1638	46.84	40.55	41.46	43.82	20.14	22.99	15.16	17.7	-0.42511	0.99999	0.0098017	0.9998
Cluster-18132.20685	692.8	777.94	877.96	682.76	1161.98	1272.95	1120.89	1032.98	2.98	3.38	3.27	3.28	5.05	5.05	4.42	4.65	-0.18604	0.99999	0.096282	0.9998
Cluster-37768.0	1	0	1	1	1	3	0	0	0.3	0	0.28	0.34	0.31	0.84	0	0	-3.4149	0.99999	1.0082	0.9998
Cluster-2763.0	0	0	0	0	3	1	0	4	0	0	0	0	0.68	0.21	0	0.92	-0.011611	0.99999	NA	NA
Cluster-9995.0	0	2	0	0	0	0	0	1	0	0.91	0	0	0	0	0	0.44	1.4626	0.99999	-2.3954	0.9998
Cluster-34690.0	0	0	1	0	2	3	7	0	0	0	0.12	0	0.28	0.38	0.89	0	0.45232	0.99999	1.4178	0.9998
Cluster-35356.0	105	85	99	109	0	1	1	1	4.7	3.87	3.89	5.48	0	0.04	0.04	0.05	1.0139	0.99999	0.16127	0.9998
Cluster-24243.0	2	5	4	0	9	8	11	6	0.11	0.28	0.19	0	0.5	0.4	0.55	0.34	-0.025161	0.99999	-0.9056	0.9998
Cluster-8512.0	0	0	0	0	0	1	4	0	0	0	0	0	0	0.45	1.81	0	1.9751	0.99999	NA	NA
Cluster-17059.0	177	156	99	64	215	238	114	103	9.28	8.32	4.56	3.77	11.44	11.56	5.51	5.64	-1.0708	0.23038	-1.0348	0.32839
Cluster-18132.3409	2	0	0	4	11	8	3	8	0.16	0	0	0.37	0.92	0.61	0.23	0.68	-0.79608	0.99999	1.1409	0.9998
Cluster-18132.23338	4191	4126	5466	3785.72	1278	1061	1019	1247.99	57.01	56.85	64.64	57.7	17.61	13.34	12.75	17.78	-0.059856	0.99999	0.15342	0.9998
Cluster-18132.23339	1864	1985.62	1782	1539	2	5	8	4	58.77	63.56	49.07	54.43	0.06	0.15	0.23	0.13	0.78408	0.99999	-0.1956	0.9998
Cluster-18132.23332	93	107	120	117	86	88	119	104	2.09	2.44	2.35	2.95	1.96	1.83	2.46	2.45	0.34553	0.99999	0.27152	0.9998
Cluster-18132.23333	841	776	841	636	728	859	580	686	5.38	5.02	4.67	4.56	4.71	5.08	3.41	4.6	-0.32737	0.99999	-0.1247	0.9998
Cluster-18132.23330	823.05	796.17	1037.6	735.97	848.98	957.45	1003.99	890.87	35.85	35.26	39.59	35.99	37.51	38.62	40.32	40.58	0.060682	0.99999	0.13377	0.9998
Cluster-18132.23331	393.19	375.79	379.52	281.13	505.75	695.03	539.24	556.17	126.37	127.4	114.74	103.21	166.9	209.69	163.01	184.57	-0.13136	0.99999	-0.21327	0.9998
Cluster-18132.23336	6304.83	5915	7514.99	5025	1997	1601	1971	1559.02	51.95	49.33	53.76	46.38	16.66	12.19	14.93	13.46	-0.052463	0.99999	0.033491	0.9998
Cluster-18132.23337	1064.52	1015.55	1124.5	873.24	9.9	41.53	5	16.11	7.65	7.38	7.01	7.02	0.07	0.28	0.03	0.12	-1.2538	0.99999	-0.05116	0.9998
Cluster-18132.23334	1862	1941.02	2395	1858	0	4	4	0	14.46	15.25	16.14	16.16	0	0.03	0.03	0	0.028095	0.99999	0.17067	0.9998
Cluster-18132.23335	6719.39	6160.14	7886.8	6089.31	225	273	407.97	253	66.27	61.51	67.56	67.28	2.25	2.49	3.7	2.61	0.3959	0.99999	0.12493	0.9998
Cluster-18132.15823	767.01	564	985	764	297	322	286	268	10.31	7.68	11.51	11.51	4.04	4	3.54	3.77	-0.1692	0.99999	0.39863	0.9998
Cluster-18132.15822	1074	962	1241.01	887	1041	1063	1022	1029	17.54	15.92	17.63	16.23	17.22	16.05	15.35	17.59	-0.047023	0.99999	0.065046	0.9998
Cluster-18132.15821	387	379	225	326	219	304	278	238	9.27	9.21	4.7	8.75	5.32	6.73	6.13	5.97	-0.020884	0.99999	-0.42201	0.9998
Cluster-18132.15820	518	739	736	559.87	438.01	586	512.06	364	13.33	19.3	16.52	16.16	11.43	13.95	12.14	9.81	-0.23137	0.99999	0.056274	0.9998
Cluster-18132.15827	13	18	14	8	0	1	0	0	0.59	0.82	0.55	0.4	0	0.04	0	0	-1.428	0.99999	-0.50097	0.9998
Cluster-18132.15826	467	458.03	446	380	215	161	158	210	34.51	34.56	29.1	31.58	16.14	11.04	10.79	16.21	-0.047761	0.99999	-0.14806	0.9998
Cluster-18132.15825	5	3	1	4	0	0	0	0	1.18	0.74	0.22	1.07	0	0	0	0	NA	NA	-0.58358	0.9998
Cluster-30648.0	3	6	4	7	0	0	1	0	0.32	0.66	0.38	0.85	0	0	0.1	0	1.4213	0.99999	0.36078	0.9998
Cluster-18132.15829	721	695	899	714	1043.7	1548	1477.22	1464	8.24	8.05	8.93	9.15	12.08	16.36	15.53	17.53	0.1867	0.99999	0.198	0.9998
Cluster-18132.15828	9	15	11	5	12	8.7	14	29	0.35	0.59	0.38	0.22	0.48	0.31	0.5	1.18	1.0266	0.99999	-0.60239	0.9998
Cluster-16443.0	14	23	12	7	35	16	22	22	0.28	0.46	0.21	0.16	0.7	0.29	0.4	0.46	-0.251	0.99999	-0.96352	0.9998
Cluster-18132.22689	6893.3	6564.73	7549.27	5391.65	4999.02	5657.11	5807.94	4255.5	259.18	250.79	248.27	227.49	190.61	196.89	201.25	167.39	-0.0949	0.99999	-0.054989	0.9998
Cluster-18132.22688	598	484	581	465.22	461	534	489	497	2.65	2.17	2.24	2.31	2.07	2.19	2	2.31	-0.018152	0.99999	-0.040535	0.9998
Cluster-32326.0	0	2	1	2	2	3	1	1	0	0.41	0.18	0.44	0.4	0.55	0.18	0.2	-1.3183	0.99999	0.68126	0.9998
Cluster-150.0	9	0	0	0	0	0	0	0	6.6	0	0	0	0	0	0	0	NA	NA	-4.6203	0.9998
Cluster-34019.0	0	0	0	0	0	4	0	3	0	0	0	0	0	0.76	0	0.63	-0.31464	0.99999	NA	NA
Cluster-18132.22687	3	4	2	9	0	0	0	0	0.33	0.45	0.2	1.12	0	0	0	0	NA	NA	0.76847	0.9998
Cluster-18132.22686	694	1006	777	743	2076	2659	2903	3129	2.44	3.58	2.37	2.93	7.39	8.64	9.38	11.53	0.34965	0.99999	-0.13202	0.9998
Cluster-18132.22681	12747.3	13385	15183.5	11623.9	1792.1	2045.47	2186.98	2368.4	62.57	66.47	64.64	63.89	8.9	9.28	9.87	12.18	0.24321	0.99999	0.045127	0.9998
Cluster-18132.22680	11	27	32	26	28	30	28	50	0.12	0.3	0.31	0.32	0.31	0.31	0.28	0.58	0.4293	0.99999	0.63264	0.9998
Cluster-18132.22683	2772	2662.85	3393	2476	3382.34	3774	3457	3020	24.71	24.02	26.26	24.72	30.52	31.08	28.33	28.19	-0.15331	0.99999	0.11433	0.9998
Cluster-18132.22682	60.61	106.79	51.44	51.81	5.19	9.4	4.16	6.28	0.82	1.46	0.6	0.78	0.07	0.12	0.05	0.09	-0.46886	0.99999	-0.67126	0.9998
Cluster-41915.0	1	1	2	4	2	1	0	1	0.33	0.35	0.63	1.52	0.68	0.31	0	0.34	-1.5976	0.99999	1.6579	0.9998
Cluster-9664.0	0	1	0	0	2	3	3	0	0	0.27	0	0	0.52	0.72	0.72	0	-0.7668	0.99999	-1.4137	0.9998
Cluster-1271.0	0	0	0	0	1	10	7	9	0	0	0	0	0.09	0.84	0.58	0.85	0.59273	0.99999	NA	NA
Cluster-7086.0	1	0	0	0	2	1	2	3	0.15	0	0	0	0.3	0.14	0.28	0.46	0.71169	0.99999	-1.4436	0.9998
Cluster-43838.0	3	7	5	12	7	2	3	1	0.16	0.38	0.23	0.72	0.38	0.1	0.15	0.06	-1.2373	0.99999	0.85855	0.9998
Cluster-19704.0	0	1	0	1	4	0	1	0	0	0.17	0	0.19	0.67	0	0.15	0	-2.0969	0.99999	0.14581	0.9998
Cluster-29024.0	0	5	3	0	0	0	0	0	0	2.05	1.11	0	0	0	0	0	NA	NA	-0.82432	0.9998
Cluster-29751.0	0	0	1	3	0	1	0	2	0	0	0.38	1.37	0	0.37	0	0.82	1.0508	0.99999	3.5424	0.9998
Cluster-38745.0	2	2	1	0	2	4	0	0	0.77	0.81	0.37	0	0.79	1.44	0	0	-4.0131	0.99999	-2.0194	0.9998
Cluster-18132.7985	4	8	5.97	1	198.73	293	246.99	191	0.06	0.13	0.08	0.02	3.27	4.4	3.69	3.25	-0.16879	0.99999	-0.8377	0.9998
Cluster-38658.0	1	0	0	0	0	2	1	0	0.19	0	0	0	0	0.36	0.18	0	-0.94642	0.99999	-1.4436	0.9998
Cluster-35532.0	2	0	2	1	0	0	0	1	1.17	0	1.16	0.68	0	0	0	0.6	1.4626	0.99999	0.54077	0.9998
Cluster-39671.0	1.27	1.2	0	1.19	14.06	9.57	7.12	7.39	0.07	0.06	0	0.07	0.74	0.46	0.34	0.4	-0.80072	0.99999	-0.87812	0.9998
Cluster-25543.0	2.9	8	5	1	2	4	5	9	0.22	0.61	0.33	0.08	0.15	0.28	0.35	0.7	1.2438	0.99999	-0.92411	0.9998
Cluster-18132.32086	343.07	459.92	417.97	303.59	2384.42	1436.89	2089.58	2147.44	1.15	1.56	1.22	1.14	8.11	4.46	6.45	7.56	0.11806	0.99999	-0.14515	0.9998
Cluster-18132.32087	0	0	0	2	6	2	3	4	0	0	0	0.33	0.9	0.27	0.41	0.61	-0.23383	0.99999	2.6097	0.9998
Cluster-35275.0	17	4	16	13	1	0	0	5	0.81	0.19	0.67	0.7	0.05	0	0	0.25	2.3051	0.99999	0.46251	0.9998
Cluster-18132.21799	45	40	38	26	42	46	58	23	0.87	0.79	0.64	0.57	0.83	0.83	1.04	0.47	-0.14271	0.99999	-0.41002	0.9998
Cluster-18132.32082	0	2	1	1	2	2	4	0	0	0.27	0.12	0.15	0.27	0.25	0.5	0	-0.046234	0.99999	0.051245	0.9998
Cluster-13940.0	0	0	0	1	3	6	0	8	0	0	0	0.19	0.52	0.94	0	1.4	-0.12083	0.99999	1.5798	0.9998
Cluster-27203.0	0	2	0	0	0	0	0	0	0	1.73	0	0	0	0	0	0	NA	NA	-2.3954	0.9998
Cluster-18132.32081	0	0	0	0	11	0	3	7	0	0	0	0	3.31	0	0.83	2.12	-0.20698	0.99999	NA	NA
Cluster-18132.21792	3482	3469	4275.95	3252.07	5022	6027.02	5630.97	5502	14.53	14.64	15.47	15.19	21.21	23.23	21.59	24.04	0.0067072	0.99999	0.12217	0.9998
Cluster-18132.21793	917	930	999	777	584	762	762	788	6.4	6.57	6.05	6.07	4.12	4.91	4.89	5.76	0.20361	0.99999	-0.047317	0.9998
Cluster-18132.21790	79	95.04	43.77	39	207.98	155.81	201.07	125.57	9.29	11.48	4.6	5.17	24.91	17.04	21.93	15.4	-0.18524	0.99999	-1.0479	0.9998
Cluster-18132.21791	244	316	320	292	407	503	538	426	2.78	3.64	3.16	3.72	4.69	5.29	5.63	5.08	0.07588	0.99999	0.15191	0.9998
Cluster-18132.21796	129	118	126	76	82	109	86	67	11.23	10.51	9.72	7.45	7.26	8.81	6.93	6.09	-0.32485	0.99999	-0.29905	0.9998
Cluster-18132.21797	156	167	110	92	144	204	143	115	14.9	16.33	9.33	9.9	13.99	18.1	12.65	11.47	-0.43351	0.99999	-0.66227	0.9998
Cluster-18132.32088	0	1	0	0	64	33	31	38	0	0.04	0	0	2.57	1.21	1.13	1.57	-0.5226	0.99999	-1.4137	0.9998
Cluster-18132.32089	0	0	0	0	21	16	22	13	0	0	0	0	1.49	1.03	1.42	0.95	-0.10969	0.99999	NA	NA
Cluster-12199.0	3	2	0	1	5	7	2	4	0.24	0.16	0	0.09	0.4	0.51	0.15	0.33	-0.98812	0.99999	-2.2308	0.9998
Cluster-33184.0	0	3	2	6	0	0	0	0	0	2.89	1.8	6.1	0	0	0	0	NA	NA	1.5351	0.9998
Cluster-18132.15148	11	4.72	3	2.01	102	109	37	18	0.29	0.12	0.07	0.06	2.69	2.62	0.89	0.49	-1.9592	0.046672	-1.6871	0.9998
Cluster-40858.1	0	0	0.99	0	0	4	6	3	0	0	0.13	0	0	0.53	0.79	0.44	1.2149	0.99999	1.4178	0.9998
Cluster-40858.0	3	2	3.01	1	8	4	5	11	0.16	0.11	0.14	0.06	0.42	0.19	0.24	0.6	0.39459	0.99999	-0.36746	0.9998
Cluster-43682.1	3	6	1	4	0	2	0	1	0.38	0.77	0.11	0.57	0	0.23	0	0.13	-0.90671	0.99999	-0.7394	0.9998
Cluster-18132.4276	1107.68	1173.58	1310.66	995.99	419	565	462.78	469	7.81	8.37	8.02	7.87	2.99	3.68	3	3.46	-0.077519	0.99999	0.023806	0.9998
Cluster-39816.0	0	0	0	0	6	2	1	2	0	0	0	0	0.76	0.23	0.11	0.26	-1.4526	0.99999	NA	NA
Cluster-23135.1	2	1	0	0	10	3	8	3	0.27	0.14	0	0	1.39	0.38	1.01	0.43	-0.30617	0.99999	-3.0166	0.9998
Cluster-31089.1	6	4	15	2	0	0	0	1	0.66	0.45	1.46	0.25	0	0	0	0.11	1.4626	0.99999	0.67586	0.9998
Cluster-31089.0	5	1	0	0	0	0	0	0	3.05	0.66	0	0	0	0	0	0	NA	NA	-4.0258	0.9998
Cluster-45747.0	0	0	1	0	2	0	0	2	0	0	0.76	0	1.54	0	0	1.51	-0.046822	0.99999	1.4178	0.9998
Cluster-18132.37568	0	0	3	1	0	1	0	0	0	0	2.57	0.97	0	0.79	0	0	-1.428	0.99999	3.3947	0.9998
Cluster-37481.0	5	5	5	9	0	0	0	0	0.66	0.68	0.59	1.35	0	0	0	0	NA	NA	0.5507	0.9998
Cluster-18132.37566	0	1	0	1	0	0	3	0	0	0.33	0	0.36	0	0	0.88	0	2.9798	0.99999	0.14581	0.9998
Cluster-18132.37567	321	259.7	398	220	259	218	293	260.97	2.36	1.93	2.54	1.81	1.93	1.48	1.98	2.01	0.1962	0.99999	0.07127	0.9998
Cluster-18132.37564	0	1	0	1	2	1	4	3	0	0.19	0	0.21	0.38	0.17	0.69	0.57	1.1861	0.99999	0.14581	0.9998
Cluster-18132.37565	8	8	5	4	3	1	2	2	0.52	0.53	0.29	0.29	0.2	0.06	0.12	0.14	-0.045204	0.99999	-0.81896	0.9998
Cluster-18132.37562	1	0	2	0	0	1	0	0	0.54	0	1.07	0	0	0.51	0	0	-1.428	0.99999	0.85773	0.9998
Cluster-18132.37563	0	2	0	2	0	0	0	0	0	0.81	0	0.88	0	0	0	0	NA	NA	0.18523	0.9998
Cluster-18132.37560	4	0	0	1	2	1	1	2	2.5	0	0	0.72	1.29	0.59	0.6	1.27	-0.022384	0.99999	-1.9145	0.9998
Cluster-18132.37561	2	2	3	1	7	6	1	7	0.2	0.2	0.26	0.11	0.7	0.55	0.09	0.72	-0.69209	0.99999	-0.041538	0.9998
Cluster-1812.0	0	2	0	0	2	0	2	1	0	0.57	0	0	0.56	0	0.51	0.28	0.4953	0.99999	-2.3954	0.9998
Cluster-17373.0	5	0	1	1	5	3	0	5	0.84	0	0.15	0.19	0.86	0.47	0	0.87	-0.67379	0.99999	-1.3234	0.9998
Cluster-1882.0	0	1	0	0	1	1	2	2	0	0.37	0	0	0.36	0.33	0.65	0.71	0.98966	0.99999	-1.4137	0.9998
Cluster-36097.0	2	1	1	2	7	6	2	7	0.12	0.06	0.05	0.13	0.42	0.33	0.11	0.43	-0.52843	0.99999	0.061095	0.9998
Cluster-21224.1	1	4	1	5	1	6	5	10	0.11	0.44	0.1	0.61	0.11	0.6	0.5	1.12	1.149	0.99999	0.39303	0.9998
Cluster-21224.0	0	7	2	7	5	14	7	20	0	0.28	0.07	0.3	0.2	0.5	0.25	0.81	0.54727	0.99999	0.49197	0.9998
Cluster-36736.0	1	0	0	1	2	0	1	5	0.25	0	0	0.28	0.5	0	0.23	1.27	1.5371	0.99999	0.11591	0.9998
Cluster-18576.1	0	5	1	2	1	3	1	3	0	0.5	0.09	0.22	0.1	0.27	0.09	0.31	0.041569	0.99999	-0.64161	0.9998
Cluster-18576.0	0	0	3	0	2	1	0	2	0	0	0.91	0	0.66	0.3	0	0.67	-0.58687	0.99999	2.8987	0.9998
Cluster-32197.0	2	1	2	3	1	2	2	1	0.4	0.21	0.37	0.69	0.21	0.38	0.38	0.21	0.0012059	0.99999	0.78286	0.9998
Cluster-23775.0	1	0	2	0	1	2	0	3	0.35	0	0.65	0	0.36	0.65	0	1.07	0.04768	0.99999	0.85773	0.9998
Cluster-18491.0	4	3	4	0	0	2	0	2	0.57	0.44	0.51	0	0	0.27	0	0.3	0.098515	0.99999	-0.92013	0.9998
Cluster-11938.0	0	0	0	1	0	2	2	1	0	0	0	0.49	0	0.8	0.8	0.44	0.63206	0.99999	1.5798	0.9998
Cluster-6680.0	0	0	0	0	2	9	1	0	0	0	0	0	0.31	1.29	0.14	0	-3.4296	0.99999	NA	NA
Cluster-33895.0	5	15	16	9	0	1	6	2	0.23	0.71	0.65	0.47	0	0.04	0.26	0.1	2.9905	0.99999	0.32176	0.9998
Cluster-1259.0	0	0	0	0	1	1	2	0	0	0	0	0	0.54	0.5	1	0	-0.045643	0.99999	NA	NA
Cluster-20244.0	0	1	0	0	0	1	0	2	0	0.41	0	0	0	0.36	0	0.79	1.0508	0.99999	-1.4137	0.9998
Cluster-41896.0	1	3	3	1	0	0	0	3	0.25	0.77	0.68	0.28	0	0	0	0.77	3.0565	0.99999	-0.029408	0.9998
Cluster-13206.0	0	3	0	3	5	6	5	12	0	0.22	0	0.24	0.37	0.4	0.33	0.9	0.63827	0.99999	0.18677	0.9998
Cluster-38100.0	27	25	13	17	0	2	0	1	0.67	0.62	0.28	0.47	0	0.05	0	0.03	-0.90671	0.99999	-0.75202	0.9998
Cluster-25050.0	3	3	1	2	2	1	5	0	0.45	0.46	0.14	0.34	0.31	0.14	0.7	0	0.66687	0.99999	-0.93488	0.9998
Cluster-8230.0	1	1	0	0	1	1	2	1	0.26	0.28	0	0	0.27	0.25	0.5	0.27	0.56286	0.99999	-2.4226	0.9998
Cluster-41568.0	1	0	1	0	1	0	1	0	0.4	0	0.38	0	0.41	0	0.38	0	-0.081845	0.99999	-0.046087	0.9998
Cluster-18132.34038	0	0	1	0	3	2	2	4	0	0	0.24	0	0.78	0.48	0.48	1.05	0.25019	0.99999	1.4178	0.9998
Cluster-43353.0	3	0	2	0	0	0	0	0	1.5	0	0.98	0	0	0	0	0	NA	NA	-0.72463	0.9998
Cluster-32206.0	3	0	1	0	0	0	0	3	1.59	0	0.52	0	0	0	0	1.63	3.0565	0.99999	-1.6342	0.9998
Cluster-18132.34035	313.91	310	376	248	351.73	507	518.99	341	3.49	3.49	3.64	3.09	3.97	5.22	5.31	3.98	-0.0031526	0.99999	-0.002505	0.9998
Cluster-18132.34034	33.09	9	5	17	98.27	91	48	55	0.47	0.13	0.06	0.27	1.42	1.2	0.63	0.82	-0.88727	0.99999	-0.8504	0.9998
Cluster-18132.34037	1	1	10	2	3	1	12	3	0.11	0.11	0.95	0.24	0.33	0.1	1.18	0.33	1.8448	0.99999	2.5131	0.9998
Cluster-18132.34036	16	18	16	10	17	11.06	10	19	3.28	3.83	2.99	2.32	3.56	2.12	1.91	4.04	0.035426	0.99999	-0.39037	0.9998
Cluster-18132.34031	193	261	228	117	1520	1898	1621.45	1553.97	2.09	2.86	2.14	1.42	16.65	18.97	16.13	17.6	-0.10945	0.99999	-0.41117	0.9998
Cluster-18132.34030	0	2	3	1	2	3	1	0	0	0.67	0.9	0.36	0.66	0.9	0.3	0	-2.3281	0.99999	0.97846	0.9998
Cluster-18132.34033	7	2	6	14	51.63	55	31	27.25	1.16	0.34	0.9	2.63	8.76	8.52	4.8	4.71	-0.89471	0.99999	1.2221	0.9998
Cluster-18132.34032	3	13	5	5	5	36	8	12	0.72	3.25	1.1	1.36	1.23	8.06	1.79	2.98	-0.98117	0.99999	-0.63613	0.9998
Cluster-1903.0	0	0	0	0	0	0	3	0	0	0	0	0	0	0	1.98	0	2.9798	0.99999	NA	NA
Cluster-42056.0	0	0	4	0	0	1	0	0	0	0	3.85	0	0	0.88	0	0	-1.428	0.99999	3.3126	0.9998
Cluster-40095.0	3	0	0	2	1	0	0	0	1.46	0	0	1.12	0.5	0	0	0	-1.5126	0.99999	-0.45525	0.9998
Cluster-34555.0	1	0	3	1	4	2	2	1	0.21	0	0.57	0.24	0.85	0.39	0.39	0.22	-1.0455	0.99999	1.9386	0.9998
Cluster-34555.1	2	0	0	0	0	0	2	0	1.02	0	0	0	0	0	0.97	0	2.3961	0.99999	-2.4493	0.9998
Cluster-6174.0	0	0	0	0	3	0	0	3	0	0	0	0	1.75	0	0	1.73	-0.047167	0.99999	NA	NA
Cluster-29530.0	0	2	2	0	4	2	4	2	0	0.3	0.27	0	0.6	0.28	0.55	0.31	-0.045398	0.99999	-0.091848	0.9998
Cluster-7479.0	0	0	0	0	3	1	1	4	0	0	0	0	0.9	0.27	0.27	1.2	0.29797	0.99999	NA	NA
Cluster-41856.0	1	7	5	3	0	0	2	2	0.11	0.76	0.47	0.36	0	0	0.2	0.22	3.4336	0.99999	0.01098	0.9998
Cluster-46923.0	0	0	0	0	0	0	0	2	0	0	0	0	0	0	0	1.59	2.4704	0.99999	NA	NA
Cluster-18132.13018	71	86	59	35	4491	5471	7145	4657.04	0.75	0.92	0.54	0.41	47.86	53.22	69.15	51.34	0.23281	0.99999	-0.74553	0.9998
Cluster-45626.1	4	1	1	1	1	2	3	2	0.4	0.1	0.09	0.11	0.1	0.18	0.28	0.21	0.74151	0.99999	-1.3132	0.9998
Cluster-45626.0	4	8	1	1	7	0	1	1	0.47	0.97	0.11	0.13	0.84	0	0.11	0.12	-1.8928	0.99999	-2.5543	0.9998
Cluster-7187.0	0	1	0	0	6	5	1	2	0	0.14	0	0	0.8	0.61	0.12	0.27	-1.883	0.99999	-1.4137	0.9998
Cluster-47.0	0	0	0	0	1	4	0	0	0	0	0	0	0.53	1.95	0	0	-3.7288	0.99999	NA	NA
Cluster-30316.0	1	1	2	0	3	3	1	3	0.14	0.14	0.25	0	0.42	0.38	0.13	0.43	-0.5795	0.99999	-0.11373	0.9998
Cluster-1754.0	0	0	0	0	5	3	1	3	0	0	0	0	1.09	0.6	0.2	0.67	-1.0134	0.99999	NA	NA
Cluster-35502.0	10	1	1	0	2	3	1	0	1.38	0.14	0.12	0	0.28	0.39	0.13	0	-2.3281	0.99999	-3.494	0.9998
Cluster-7006.0	0	0	0	0	1	0	3	4	0	0	0	0	0.62	0	1.71	2.43	2.7691	0.99999	NA	NA
Cluster-41935.0	2	6	1	0	0	0	0	0	0.44	1.38	0.2	0	0	0	0	0	NA	NA	-3.001	0.9998
Cluster-37574.1	0	0	0	0	0	4	0	1	0	0	0	0	0	1.87	0	0.51	-1.909	0.99999	NA	NA
Cluster-16065.0	3	4	0	1	0	0	0	0	0.8	1.12	0	0.3	0	0	0	0	NA	NA	-2.7178	0.9998
Cluster-33500.0	0	0	1	1	3	4	0	6	0	0	0.14	0.18	0.48	0.58	0	0.98	-0.18801	0.99999	2.4702	0.9998
Cluster-18132.30648	0	2	0	1	0	4	2	3	0	0.53	0	0.29	0	0.94	0.47	0.78	0.39033	0.99999	-0.84371	0.9998
Cluster-18132.30649	0	1	2	2	11	1	4	3	0	0.37	0.65	0.79	3.91	0.33	1.3	1.07	-0.85412	0.99999	2.0347	0.9998
Cluster-18132.30646	0	0	0	0	2	0	0	2	0	0	0	0	0.7	0	0	0.7	-0.046822	0.99999	NA	NA
Cluster-18132.30647	418	587.01	574	402	335	438	393	363	3.08	4.38	3.67	3.32	2.5	2.98	2.66	2.8	-0.034294	0.99999	-0.036196	0.9998
Cluster-18132.30644	422	450.27	474.45	423.65	576	620	631	566	10.89	11.79	10.68	12.26	15.07	14.8	14.99	15.29	-0.0091026	0.99999	0.06225	0.9998
Cluster-18132.30645	0	2	1	4	10	4	15	8	0	0.12	0.05	0.26	0.58	0.21	0.79	0.48	0.66545	0.99999	1.4547	0.9998
Cluster-18132.30642	0	0	5	3	0	0	2	1	0	0	1.49	1.09	0	0	0.6	0.33	3.0059	0.99999	4.4331	0.9998
Cluster-46769.0	9	4	3	6	48	45	27	28	0.18	0.08	0.05	0.13	0.95	0.82	0.49	0.58	-0.77057	0.99999	-0.47166	0.9998
Cluster-18132.30640	1	6	1	6	6	3	4	1	0.15	0.92	0.13	1.01	0.91	0.42	0.55	0.15	-0.90277	0.99999	0.13947	0.9998
Cluster-18132.30641	0	1	0	2	0	4	3	0	0	0.14	0	0.31	0	0.51	0.38	0	-0.38523	0.99999	1.1719	0.9998
Cluster-18132.3159	1	0	0	2	3	3	1	8	0.15	0	0	0.33	0.45	0.41	0.14	1.23	0.6019	0.99999	1.1438	0.9998
Cluster-39377.0	3	4	11	5	11	25	5	11	0.09	0.12	0.28	0.16	0.32	0.67	0.13	0.34	-1.1394	0.99999	1.1692	0.9998
Cluster-18132.40988	0	5	3	1	3	13	3	1	0	0.38	0.2	0.08	0.23	0.89	0.2	0.08	-1.9777	0.99999	-0.3386	0.9998
Cluster-18132.40989	0	1	0	0	6	0	1	1	0	0.45	0	0	2.6	0	0.4	0.43	-1.6699	0.99999	-1.4137	0.9998
Cluster-18132.40982	0	0	3	2	0	4	1	3	0	0	0.51	0.43	0	0.7	0.17	0.59	0.080156	0.99999	3.7626	0.9998
Cluster-18132.3150	168	211	214	184	230	321	317	303	3.61	4.6	4.01	4.44	5.01	6.38	6.27	6.82	0.17102	0.99999	0.08962	0.9998
Cluster-38939.0	1	1	2	5	0	0	0	2	0.15	0.15	0.27	0.85	0	0	0	0.31	2.4704	0.99999	1.8937	0.9998
Cluster-18132.40981	4	2	2	1	6	7	13	4	0.26	0.13	0.11	0.07	0.39	0.42	0.77	0.27	0.36282	0.99999	-1.025	0.9998
Cluster-18132.40986	0	3	3	0	5	5	6	7	0	0.84	0.74	0	1.36	1.25	1.5	1.93	0.37057	0.99999	-0.092825	0.9998
Cluster-18132.3154	1	1	0	0	3	8	3	3	0.3	0.32	0	0	0.92	2.25	0.85	0.93	-0.85188	0.99999	-2.4226	0.9998
Cluster-18132.40984	1	3	2	1	3	2	0	4	0.17	0.54	0.31	0.2	0.53	0.32	0	0.72	-0.31314	0.99999	-0.42037	0.9998
Cluster-18132.3156	1	7	1	3	0	5	4	1	0.12	0.88	0.11	0.41	0	0.57	0.45	0.13	0.041817	0.99999	-0.893	0.9998
Cluster-24116.0	1	1	1	0	7	4	7	14	0.11	0.11	0.1	0	0.77	0.4	0.7	1.57	0.91626	0.99999	-1.023	0.9998
Cluster-37910.0	0	0	1	2	0	0	1	6	0	0	0.14	0.36	0	0	0.15	0.98	4.2679	0.99999	3.1037	0.9998
Cluster-27653.0	0	1	2	0	0	3	1	0	0	0.37	0.65	0	0	0.98	0.33	0	-1.5298	0.99999	0.88643	0.9998
Cluster-22674.0	1	2	1	1	1	2	2	0	0.28	0.59	0.26	0.32	0.29	0.52	0.53	0	-0.60516	0.99999	-0.55145	0.9998
Cluster-2493.0	0	1	0	0	2	1	0	0	0	0.96	0	0	1.81	0.83	0	0	-3.0647	0.99999	-1.4137	0.9998
Cluster-40334.0	1	1	1	3	0	0	0	0	0.3	0.32	0.28	1.04	0	0	0	0	NA	NA	1.094	0.9998
Cluster-18132.1612	0	2	1	0	2	1	2	6	0	0.46	0.2	0	0.45	0.21	0.41	1.37	1.4022	0.99999	-0.99756	0.9998
Cluster-18132.1613	69	97	103.99	88	144	77	144	125	1.57	2.24	2.07	2.25	3.33	1.62	3.02	2.98	0.24718	0.99999	0.22919	0.9998
Cluster-32901.0	2	2	1	1	1	3	3	2	0.22	0.23	0.1	0.12	0.11	0.31	0.31	0.23	0.33885	0.99999	-0.9754	0.9998
Cluster-18132.32860	1	11	7	6	34	20	23	46	0.04	0.43	0.23	0.26	1.32	0.71	0.81	1.85	0.33629	0.99999	0.15265	0.9998
Cluster-18132.32861	1	2	5	2	4	9	6	3	0.07	0.13	0.29	0.15	0.26	0.54	0.36	0.2	-0.52449	0.99999	1.1956	0.9998
Cluster-18132.32862	1	4	1	1	15	9	19	21	0.06	0.25	0.05	0.07	0.93	0.51	1.07	1.33	0.71118	0.99999	-1.282	0.9998
Cluster-18132.32863	0	1	0	1	0	0	1	0	0	0.59	0	0.63	0	0	0.52	0	1.4213	0.99999	0.14581	0.9998
Cluster-18132.32864	0	0	0	1	0	0	0	1	0	0	0	1.07	0	0	0	0.92	1.4626	0.99999	1.5798	0.9998
Cluster-18132.32865	3	5	0	2	2	2	7	3	0.55	0.95	0	0.41	0.37	0.34	1.19	0.57	1.2972	0.99999	-1.86	0.9998
Cluster-18132.32866	0	0	1	0	0	0	7	0	0	0	0.57	0	0	0	3.85	0	4.2019	0.99999	1.4178	0.9998
Cluster-18132.32867	1157	1048	943	820	1667	1964	1913.81	1797	6.75	6.18	4.77	5.36	9.84	10.58	10.26	10.98	0.02562	0.99999	-0.30697	0.9998
Cluster-18132.32868	0	0	0	0	984	1662	1133.01	1300	0	0	0	0	26.43	40.75	27.65	36.06	-0.10853	0.99999	NA	NA
Cluster-18132.32869	46.53	44	49.95	35.03	1266.58	1338.81	1345.35	991.34	3.1	2.99	2.93	2.62	85.68	82.68	82.77	68.99	-0.17278	0.99999	-0.097044	0.9998
Cluster-18132.8459	0	0	2	0	0	4	3	2	0	0	0.41	0	0	0.84	0.63	0.47	0.3761	0.99999	2.3187	0.9998
Cluster-18132.8458	19	25	25	28	78	82	83	66	0.23	0.3	0.26	0.38	0.95	0.91	0.91	0.83	-0.11588	0.99999	0.30608	0.9998
Cluster-18132.8455	0	5	3	0	0	0	0	0	0	1.4	0.75	0	0	0	0	0	NA	NA	-0.82432	0.9998
Cluster-18132.8454	0	1	0	1	0	4	4	4	0	0.37	0	0.4	0	1.32	1.32	1.45	1.0581	0.99999	0.14581	0.9998
Cluster-18132.8457	76	83	77.01	67	117	157	110	140	1.42	1.57	1.25	1.4	2.21	2.71	1.89	2.74	-0.12785	0.99999	-0.12505	0.9998
Cluster-18132.8456	0	0	0	0	10586	8568	11100	7824	0	0	0	0	887.1	655.48	846.33	673.5	-0.044566	0.99999	NA	NA
[truncated: 93,964 more rows]

## Sheet: Sheet2
Expression data of sex-biased genes in the cerebrum
gene_id	sample_readcount(MC_1)	sample_readcount(MC_2)	sample_readcount(FC_1)	sample_readcount(FC_2)	sample_fpkm(MC_1)	sample_fpkm(MC_2)	sample_fpkm(FC_1)	sample_fpkm(FC_2)	log2FC(FCvsMC)	q value(FCvsMC)
Cluster-18132.26507	5.03	16	142.22	143	0.11	0.35	2.68	3.46	3.7987	7.04e-09
Cluster-18132.37697	383	392	209	170	4.55	4.71	2.16	2.26	-1.0195	0.0053045
Cluster-18132.10314	977	1005	625	467	20.15	21.02	11.23	10.8	-0.85324	0.00016019
Cluster-18132.8030	0	0	67	71	0	0	1.15	1.57	8.5833	2.38e-05
Cluster-18132.12678	0	0	39	34	0	0	1.29	1.44	7.6502	0.0014371
Cluster-18132.9228	15	16.95	66	83.99	0.3	0.35	1.16	1.9	2.2748	0.024446
Cluster-18132.11843	528	592	329.38	300	3.02	3.43	1.63	1.92	-0.81083	0.019228
Cluster-18132.17854	0	0	34	20	0	0	2.16	1.62	7.1866	0.0097351
Cluster-18132.20682	512	519	1306.57	1019.03	51.29	53.27	116.35	115.01	1.1832	7.63e-10
Cluster-18132.18202	981	1063	466	305	10.1	11.08	4.17	3.52	-1.4078	4.27e-11
Cluster-18132.11196	1079.79	1170.95	691.96	697.97	18.92	20.79	10.55	13.71	-0.66657	0.023396
Cluster-18132.4737	1113	1324	802	639.15	5.44	6.54	3.4	3.5	-0.74486	0.0011745
Cluster-18132.31945	1590.01	1610.04	922.03	643	4.28	4.39	2.15	1.94	-1.0303	2.5e-08
Cluster-18132.4281	1171	855	736	414	6.47	4.78	3.53	2.56	-0.8358	0.026583
Cluster-18132.19189	136.93	135.01	439.04	306	3.12	3.12	8.72	7.82	1.4547	1.25e-05
Cluster-18132.28387	2217	2368	3641	2991	620.46	695.36	948.65	953.77	0.54652	0.0024422
Cluster-18132.30730	5	5	99	76	0.19	0.19	3.32	3.27	4.1377	2.02e-06
Cluster-18132.28471	785	784	530	406	3.25	3.28	1.9	1.88	-0.73719	0.0090569
Cluster-36715.0	0	0	30	21	0	0	7.72	6.62	7.1166	0.012382
Cluster-18132.21921	10	20.72	465.09	312.83	0.3	0.62	12.04	10.4	4.652	3.26e-29
Cluster-18132.21922	141.67	93.66	2402.49	2224.07	1.52	1.02	22.46	26.81	4.3117	2.01e-98
Cluster-18132.6605	1346	1693.99	827	738	5.04	6.41	2.68	3.09	-0.93575	6.43e-06
Cluster-18132.13784	1	0	178	143	0.03	0	4.19	4.32	8.3376	1.27e-05
Cluster-18132.1929	42	18	0	0	4.38	1.92	0	0	-7.3405	0.0062597
Cluster-18132.17799	2566	2550.15	1606.01	1345	7.81	7.85	4.24	4.58	-0.77949	2.44e-06
Cluster-18132.39093	128	45	13	17	83.76	32.18	8.57	12.93	-2.5019	0.023984
Cluster-18132.21617	500.92	292.48	150.7	175.86	50.18	30.02	13.42	19.85	-1.248	0.014145
Cluster-18132.24448	1589	1418	2343	2048	12.61	11.39	16.15	18.21	0.56246	0.018699
Cluster-18132.22261	2947.73	2790.51	4534.25	3955.08	27.51	26.36	36.74	41.34	0.58176	0.0011115
Cluster-18132.14463	2399	2251	1848	1263	18.46	17.53	12.34	10.88	-0.58137	0.012293
Cluster-18132.7753	1458.61	1293.46	967	795.02	14.88	13.36	8.57	9.09	-0.63191	0.013472
Cluster-18132.3322	1706	2029.01	803	617	7.1	8.55	2.9	2.88	-1.3845	4.23e-16
Cluster-34370.0	428	448	264.12	186	2.82	2.99	1.51	1.37	-0.95767	0.0072471
Cluster-24555.3	430	385	235	206	5.49	4.98	2.61	2.95	-0.87029	0.041516
Cluster-18132.27682	705.51	721.7	1678	1424.83	3.56	3.68	7.34	8.04	1.1355	9.82e-11
Cluster-18132.27681	756	683	430	333	15.17	13.9	7.52	7.49	-0.90783	0.00079243
Cluster-18132.14934	2021.85	641.21	0	0	205.47	66.77	0	0	-12.817	2.12e-07
Cluster-18132.14161	771	865	1452	1118	9.84	11.18	16.11	15.99	0.66137	0.0044546
Cluster-18132.16140	1092	833	1893	1441	13.91	10.75	20.96	20.56	0.79598	0.0011013
Cluster-18132.22411	8213	9068	7350	5382	42.01	46.93	32.61	30.83	-0.43512	0.0294
Cluster-18132.21338	2282.27	1987	3436	2590.57	22.64	19.95	29.6	28.78	0.50212	0.046186
Cluster-18132.18073	23.06	26	106	122	9.17	11.02	40.41	55.7	2.2571	0.0010533
Cluster-18132.19206	0	0	114	82	0	0	2.23	2.07	9.0609	2.47e-06
Cluster-18132.15871	0	1	43	30	0	0.09	3.54	3.14	6.1932	0.033923
Cluster-18132.20898	1553.66	1522.15	849.03	615.87	7.24	7.18	3.43	3.22	-1.0662	5.49e-09
Cluster-18132.13170	896	955	1410.73	1385.74	9.33	10.07	12.76	16.17	0.62297	0.021946
Cluster-18132.14257	0	0	39	22	0	0	2.44	1.76	7.3595	0.0049664
Cluster-18132.4069	100	70	23	14	4.44	3.16	0.89	0.7	-2.2083	0.018699
Cluster-18132.11993	649	673	431	299	2.24	2.35	1.29	1.16	-0.85484	0.0035265
Cluster-18132.30532	1901	2037	1436.01	1026	5.75	6.23	3.77	3.47	-0.67383	0.00065698
Cluster-18132.24618	17.98	3	176.82	66.64	2.86	0.49	25.34	11.97	3.4834	7.15e-05
Cluster-18132.10871	0	0	270	215	0	0	6.95	7.11	10.375	3.36e-09
Cluster-18132.2920	341.01	371	723	610	2.83	3.11	5.2	5.66	0.92078	0.00059019
Cluster-18132.25324	0	0	28.99	35	0	0	2.28	3.49	7.4843	0.0030416
Cluster-18132.37390	642.08	793	442	357	2.98	3.73	1.78	1.86	-0.83018	0.0045097
Cluster-18132.3548	241	167.96	464	331	3.42	2.42	5.73	5.27	0.95704	0.047664
Cluster-18132.27406	0	0	20	25	0	0	1.37	2.18	6.9787	0.021474
Cluster-18132.17471	13	28	1328	931	0.3	0.66	26.77	24.14	5.7884	1.57e-78
Cluster-27220.0	211	252	90	61	5.45	6.61	2.03	1.77	-1.6129	0.00028622
Cluster-18132.5044	0	0	87	70	0	0	11.09	11.22	8.749	1.06e-05
Cluster-18132.25428	3	1.02	33	38	0.48	0.17	4.76	6.87	4.1821	0.024883
Cluster-18132.23818	75	87	246.91	174.17	7.36	8.75	21.54	19.26	1.3816	0.0064248
Cluster-18132.19433	36	48	135.18	140.55	2.52	3.43	8.36	11.08	1.7499	0.0076185
Cluster-18132.21973	7278	8241.01	6410	4719	221.11	254.14	170.02	160.81	-0.47331	0.012295
Cluster-18132.20625	1994.61	1809.26	3271.98	2463.97	152.19	140.99	220.55	211.49	0.5976	0.0026854
Cluster-18132.22665	986	1001	566	430	3.8	3.9	1.89	1.86	-0.98862	3.96e-06
Cluster-18132.9741	526	440	246	187	19.94	16.95	8.16	7.96	-1.1524	0.0002915
Cluster-18132.24927	1655	1750	1089	776	15.31	16.38	8.74	8.04	-0.8649	3.56e-06
Cluster-18132.18714	45.17	35.02	173.5	118.82	1.53	1.2	5.14	4.52	1.8701	0.0020177
Cluster-18132.26427	130	304	73	57	8.96	21.38	4.44	4.42	-1.7185	0.0064684
Cluster-23117.0	1037	1137	626	468	3.6	3.99	1.88	1.82	-0.98307	2.47e-06
Cluster-18132.14413	864.06	906	595	493	2.92	3.1	1.74	1.86	-0.68791	0.012293
Cluster-18132.13343	348	384	201	162	6.16	6.89	3.1	3.21	-0.99898	0.010645
Cluster-18132.16834	1189	835	1580	1721.78	8.79	6.25	10.14	14.26	0.73618	0.044146
Cluster-18132.16837	415	533	172	223	2.9	3.77	1.04	1.75	-1.2154	0.0019393
Cluster-18132.16836	1	0	220	152	0.02	0	4.12	3.66	8.5393	5.56e-06
Cluster-18132.15586	1465	1539.98	1004.37	726.97	6.86	7.29	4.08	3.81	-0.79109	7.1e-05
Cluster-18132.20792	946	1003	594	393	6.49	6.96	3.54	3.02	-0.98281	2.27e-05
Cluster-18132.26582	1493	1518	2508	1845	14.65	15.08	21.37	20.28	0.53675	0.01566
Cluster-18132.16114	2772.81	3077.05	4985	3777	50.36	56.63	78.79	76.88	0.59115	0.00037887
Cluster-18132.16111	2715	2777	2101.41	1476	33.69	34.9	22.66	20.52	-0.61685	0.0012834
Cluster-18132.27240	1701	1779	1013	805.64	16.12	17.07	8.34	8.55	-0.92464	1.14e-07
Cluster-33526.0	538	529	357	259	5.46	5.43	3.15	2.94	-0.78829	0.029399
Cluster-18132.22123	5454.7	6049.26	3496.88	2884.86	51.83	58.18	28.85	30.7	-0.83519	1.72e-09
Cluster-18132.19793	274	276	164	107	1.02	1.04	0.53	0.45	-1.0231	0.049878
Cluster-18132.13030	1661.09	1596	1196	988	8.63	8.39	5.39	5.75	-0.56373	0.019367
Cluster-18132.4172	144	222	87	52	1.48	2.3	0.77	0.6	-1.3981	0.036372
Cluster-18132.12106	2.33	0	352	318	0.02	0	2.85	3.32	8.4075	6.51e-12
Cluster-18132.12100	0	0	41	29	0	0	4.35	3.88	7.5742	0.0020092
Cluster-18132.16902	0	0	321	254	0	0	8.2	8.34	10.621	9.32e-10
Cluster-18132.25372	38.46	36	347.15	319	1.05	0.99	8.23	9.73	3.191	6.43e-19
Cluster-18132.21056	1324.99	1453	2014	1935	17.61	19.55	23.26	28.81	0.5337	0.04927
Cluster-18132.26702	5639.8	5814.65	4806	3744.99	13.6	14.18	10.05	10.11	-0.41235	0.047726
Cluster-18132.19688	611	642.99	329	248	2.11	2.25	0.99	0.96	-1.112	1.88e-05
Cluster-18132.12600	0	0	1001	491	0	0	8.48	5.36	11.961	9.83e-13
Cluster-40643.0	0	0	36	39	0	0	1.02	1.42	7.7052	0.0011629
Cluster-18132.24993	1843	1574	1068	795	4.1	3.54	2.06	1.98	-0.87149	2.04e-05
Cluster-18132.22657	4	2	66	38	0.16	0.08	2.31	1.7	4.0993	0.001897
Cluster-18132.6860	710	641	440	324	8.97	8.2	4.83	4.59	-0.81837	0.0072646
Cluster-18132.24863	0	0	110	88	0	0	6.67	6.8	9.0834	2.28e-06
Cluster-18132.22775	1812.28	1935.01	1188	900	31.25	33.81	17.83	17.39	-0.83554	2.35e-06
Cluster-18132.22777	46	35	256.92	267	2.37	1.83	11.6	15.42	2.7215	4.27e-11
Cluster-18132.13087	1077	1034.01	652	526	4.36	4.24	2.29	2.39	-0.83049	0.00020142
Cluster-18132.10196	488	454	279	246	7.17	6.76	3.57	4.05	-0.82673	0.034002
Cluster-18132.10198	642	522	340	251	14.76	12.17	6.81	6.47	-0.97507	0.0023591
Cluster-18132.25926	640	770.91	1255	914	3.74	4.55	6.36	5.98	0.62693	0.033786
Cluster-18132.19191	466.96	535.82	259.32	206	4.15	4.83	2	2.05	-1.0965	0.00024419
Cluster-18132.19196	2	7	53.13	34.93	0.07	0.27	1.73	1.46	3.2958	0.036605
Cluster-18132.813	258	270	143	94	1.77	1.87	0.85	0.72	-1.1564	0.015786
Cluster-18132.21082	53	55.55	0	0	45.33	52.69	0	0	-8.1901	0.00013511
Cluster-18132.8736	823	642	389	348.99	5.82	4.6	2.39	2.77	-0.97353	0.0010857
Cluster-18132.22998	0	0	402	343	0	0	5.89	6.47	11	1.32e-10
Cluster-18132.20679	2.22	4.85	690.84	673.81	0.15	0.34	42.47	52.82	7.6349	4.1e-34
Cluster-18132.17214	797	873	571	492	2.54	2.82	1.58	1.76	-0.6342	0.047719
Cluster-18132.27587	2	1	97	85	0.11	0.05	4.49	5.03	5.9394	1.37e-06
Cluster-18132.11391	234.79	227	95	79.91	20.34	20.11	7.29	7.79	-1.3867	0.0026723
Cluster-18132.28745	2361	2187.17	3363.78	3104	9.3	8.71	11.49	13.69	0.52907	0.020847
Cluster-18132.26143	1813	1600	3139.85	2116.74	9.66	8.63	14.52	12.63	0.61946	0.0073362
Cluster-18132.3494	656	677	371	310	14.73	15.41	7.26	7.8	-0.95452	0.00029117
Cluster-18132.17609	16.59	17	2187.2	1651.47	1.79	1.88	210.07	200.75	6.8258	8.91e-115
Cluster-18132.20875	0	2	1076.01	688	0	0.04	17.39	14.32	9.7801	2.85e-17
Cluster-18132.18327	1834	2069.95	1392.83	876.6	24.3	27.77	16.04	13.01	-0.78699	0.00025623
Cluster-18132.21911	136.68	212.57	554.79	490.33	1.45	2.28	5.1	5.81	1.6019	1.97e-07
Cluster-18132.21912	6	10	125.98	96.9	0.17	0.28	3.03	2.99	3.8128	1.26e-07
Cluster-18132.21913	0	0	323	351	0	0	9.11	12.72	10.874	2.86e-10
Cluster-18132.21915	11.94	10	133.58	78.91	1.16	1	11.53	8.64	3.2632	6.17e-06
Cluster-18132.20142	3488.77	3991.97	5832.81	4295	56.8	65.85	82.61	78.36	0.4436	0.047726
Cluster-18132.9851	451	473	1004	822	4.96	5.27	9.6	10.13	0.99614	5.67e-06
Cluster-18132.14539	605	645	1086	1201	3.96	4.27	6.17	8.81	0.90796	0.00047078
Cluster-18132.13129	0	1	151	77	0	0.02	2.86	1.87	7.8127	0.00012071
Cluster-19508.0	0	0	25	21	0	0	6.07	6.27	6.9812	0.020521
Cluster-18132.21206	15360.4	13306	22336	17264.1	144.03	126.29	181.86	181.33	0.47236	0.020838
Cluster-18132.10357	23.92	55.98	259.06	298.77	1.88	4.49	17.97	26.38	2.8494	6.49e-10
Cluster-18132.17491	47.63	45.14	1437.02	1131	0.81	0.78	21.26	21.55	4.7971	2.22e-93
Cluster-18132.3831	360.64	422.98	160.05	203.45	9.57	11.39	3.7	6.05	-1.0662	0.020838
Cluster-18132.8891	424.49	556	334	199	2.51	3.33	1.72	1.32	-0.88394	0.043754
Cluster-18132.3762	627.76	729.55	388.81	308.26	7.68	9.03	4.13	4.22	-0.94983	0.00039079
Cluster-18132.13502	2881	2832	1705	1210	18.95	18.85	9.73	8.91	-0.96872	1.46e-09
Cluster-18132.19178	0	0	79	62.99	0	0	5.47	5.55	8.6035	2.09e-05
Cluster-18132.21493	408.2	402.41	1441.16	1065.71	5.29	5.29	16.24	15.49	1.6351	1.4e-18
Cluster-27268.1	146	230.14	80	60	1.93	3.07	0.92	0.89	-1.4122	0.02382
Cluster-18132.17897	61	64.93	551.09	594.98	1.28	1.38	10.08	14.01	3.2194	1.29e-28
Cluster-18132.15869	0	0	89	93	0	0	2.22	2.98	8.9816	3.77e-06
Cluster-18132.15867	6	4.21	76.1	94	0.16	0.11	1.78	2.83	4.1284	4.33e-06
Cluster-18132.23493	196.01	212	110.22	66	10.45	11.51	5.16	3.95	-1.2188	0.043973
Cluster-18132.28572	3995	3779	1991	1521.99	14.47	13.84	6.25	6.17	-1.1391	2.52e-15
Cluster-18132.22726	1755	1672	1188	883	14.6	14.08	8.58	8.23	-0.72154	0.00030575
Cluster-18132.9641	1056	935	662	494.99	12.75	11.43	6.94	6.69	-0.77846	0.0023773
Cluster-18132.21171	2279	2045.24	3623	2605	60.89	55.44	84.43	78.05	0.52776	0.023396
Cluster-18132.11713	866	874	483	365	11.83	12.1	5.74	5.59	-1.0296	4.96e-06
Cluster-18132.15719	985	990	521.99	481	4.41	4.48	2.03	2.41	-0.95658	2.18e-05
Cluster-18132.28826	1407	1313	928	810	8.2	7.74	4.69	5.29	-0.62979	0.0116
Cluster-18132.4322	800	721.6	0	0	46.54	42.77	0	0	-11.996	5.85e-13
Cluster-18132.11263	1397	1305	860	628	41.34	39.2	22.22	20.85	-0.85699	3.5e-05
Cluster-18132.16158	0	2	76	66	0	0.13	4.19	4.64	6.1717	9.17e-05
Cluster-18132.21445	11.06	32	101.66	219.98	0.39	1.14	3.1	8.62	2.9981	3.52e-05
Cluster-18132.14318	1807.86	1524.48	1309.89	906.68	8.3	7.08	5.22	4.66	-0.58977	0.046424
Cluster-18132.24095	161.8	189.49	48.93	25	31.57	38.36	8.7	5.53	-2.2568	1.66e-05
Cluster-18132.21963	0	0	84	70	0	0	2.38	2.54	8.7238	1.19e-05
Cluster-18132.10082	874	856.99	599	488.99	9.83	9.76	5.85	6.16	-0.65771	0.025619
Cluster-18132.18672	0	0	307.96	222.62	0	0	3.26	3.04	10.499	1.77e-09
Cluster-18132.25010	1	0	188.64	139	0.06	0	10.36	9.75	8.3622	1.17e-05
Cluster-18132.20135	0	0	75	41	0	0	14.27	9.68	8.2845	9.94e-05
Cluster-42369.0	0	0	19	23	0	0	1.14	1.76	6.8768	0.029981
Cluster-18132.19192	496	524	339.01	225	3.69	3.95	2.19	1.88	-0.85549	0.018318
Cluster-18132.16393	24	25	334	320	0.41	0.43	4.98	6.14	3.7634	1.42e-22
Cluster-18132.25715	17.98	22.61	75.17	112.96	0.99	1.27	3.64	6.99	2.2565	0.0096646
Cluster-18132.22948	423	432	233.99	188.98	10.39	10.76	5.01	5.2	-1.0033	0.0034191
Cluster-18132.26251	1089	1093.93	1991	1390	8.42	8.56	13.37	12.04	0.63209	0.0051537
Cluster-18132.10893	0	0	15	24	0	0	1.74	3.5	6.7897	0.042795
Cluster-18132.21275	9099	7968.15	5753	3939	135.91	120.57	74.73	65.93	-0.81928	7.34e-07
Cluster-18132.26790	509	471	278	234	27.08	25.52	12.99	13.99	-0.9232	0.0063417
Cluster-18132.18035	3	8	81.04	102	0.24	0.66	5.74	9.2	4.1068	2.55e-06
Cluster-18132.13060	25	19	145.87	130.52	1.13	0.87	5.79	6.64	2.6714	4.43e-06
Cluster-18132.22074	220	341	97	86	1.19	1.87	0.46	0.52	-1.5927	0.00023875
Cluster-18132.17947	0	0	39	28	0	0	1.46	1.34	7.5121	0.0025715
Cluster-18132.13020	1683.09	1906.98	956.44	746.59	6.26	7.17	3.08	3.11	-1.0648	6.02e-10
Cluster-18132.6400	292	232	141	89	6.02	4.85	2.53	2.06	-1.1952	0.020838
Cluster-18132.15741	74	85	218	190	1.3	1.51	3.32	3.73	1.3784	0.0070833
Cluster-18132.24750	5	1	51.08	47	0.39	0.08	3.49	4.09	4.0432	0.0036021
Cluster-18132.19958	1402	1613	1011	806.96	6.34	7.37	3.96	4.08	-0.71696	0.00057616
Cluster-18132.27445	4.6	0.7	1297	957	0.03	0.01	8.4	8	8.5579	1.35e-39
Cluster-18132.21876	335	150	2084	1177	1.92	0.87	10.35	7.54	2.7221	0.0031889
Cluster-18132.12799	2	0	38	40	0.06	0	1.06	1.43	5.3102	0.010052
Cluster-18132.18969	17.95	30.1	180.38	130.32	0.4	0.67	3.46	3.22	2.6997	1.3e-06
Cluster-18132.27588	422	462	216	109.04	3.22	3.57	1.43	0.93	-1.4608	3.2e-05
Cluster-18132.30082	0	2	102.01	38.01	0	0.11	4.85	2.31	6.0928	0.00022882
Cluster-18132.25460	15	9	98.99	38	2.08	1.28	12.29	5.94	2.4687	0.049838
Cluster-18132.24335	561	492	340	222	7.5	6.66	3.95	3.32	-0.91029	0.011178
Cluster-18132.29190	2506	2439	1726.96	1356	14.37	14.15	8.59	8.71	-0.67234	0.00014879
Cluster-18132.17836	1008.44	974.57	656	491	6.97	6.82	3.94	3.8	-0.78383	0.0010826
Cluster-18132.15090	1	1	210.99	175	0.01	0.01	2.32	2.49	7.6067	3.4e-09
Cluster-18132.15091	0	0	22	20	0	0	12.76	13.51	6.8558	0.031401
Cluster-40539.0	17	18	299	257	0.52	0.55	7.92	8.74	4.0067	8.67e-21
Cluster-18132.31530	5	1	874	676.13	0.03	0.01	5.11	5.11	8.021	1.11e-33
Cluster-18132.24146	2388.8	2439.59	1803.84	1368.78	4.52	4.66	2.96	2.9	-0.59841	0.001577
Cluster-18132.24148	8	2	2282.92	2033.98	0.09	0.02	22.03	25.32	8.7728	1.33e-69
Cluster-18132.21871	3190.08	2420	6329.01	4523.67	24.23	18.6	41.72	38.48	0.95033	6.59e-07
Cluster-46030.0	291.02	275	138	110	1.52	1.45	0.63	0.64	-1.1804	0.0062781
Cluster-18132.7146	234	235	112	101	7.59	7.74	3.17	3.67	-1.1199	0.0373
Cluster-18132.13301	1445	1755.19	1151.91	547.46	10.03	12.33	6.94	4.26	-0.93739	0.0024972
Cluster-18132.23809	0	0	53	26	0	0	1.74	1.09	7.7228	0.0011568
Cluster-18132.10553	1790	1630	1128	881	75.56	69.95	41.69	41.74	-0.7595	0.00014071
Cluster-18132.34511	87	82	214	186	0.93	0.89	1.99	2.23	1.2594	0.02405
Cluster-18132.20299	3100	2880	5269.9	3407.08	166.75	157.74	248.97	205.87	0.53063	0.029981
Cluster-18132.20295	1798	1970	1342	1002	24.15	26.79	15.67	15.08	-0.67749	0.00051753
Cluster-18132.25518	2859.92	2572	5347	3609.28	13.6	12.37	22.05	19.21	0.71779	9.77e-05
Cluster-33109.0	0	0	20	24	0	0	7.37	10.61	6.9433	0.023984
Cluster-18132.14374	0	0	94	75	0	0	15.73	15.65	8.8547	6.17e-06
Cluster-18132.19295	6097.67	6249.54	3586.98	2734.98	13.67	14.16	6.97	6.86	-0.95807	4.77e-13
Cluster-18132.21903	2523.41	2503.51	1588.22	1287.14	8.2	8.22	4.47	4.68	-0.79424	1.3e-06
Cluster-18132.21906	929	875	1522	1137	8.6	8.2	12.23	11.79	0.56488	0.042178
Cluster-18132.20057	14.32	8	63	73	1.06	0.6	4.1	6.06	2.6612	0.011306
Cluster-18132.19316	688	646	459.9	329.05	4.49	4.27	2.61	2.41	-0.75511	0.021109
Cluster-18132.14659	593	478	296	217	14.52	11.87	6.32	5.96	-1.0597	0.0010333
Cluster-18132.21738	653.48	753.99	1373.75	1047.73	7.25	8.47	13.24	13.02	0.79302	0.00026528
Cluster-18132.15764	2148.01	2147	1069	1031	12.79	12.94	5.52	6.88	-1.0076	1.77e-08
Cluster-18132.13891	611	706	1587.06	1437.99	22.06	25.9	50.11	58.26	1.2221	4.27e-11
Cluster-18132.15682	1877	1980	1303	902	22.73	24.28	13.71	12.24	-0.80535	1.91e-05
Cluster-18132.13131	3296.77	3279.94	5156	3935.86	57.01	57.48	77.58	76.28	0.47453	0.014024
Cluster-18132.1416	545	625	329	283	4.41	5.12	2.31	2.56	-0.91708	0.0022227
Cluster-18132.17489	773	888	431	392	19.49	22.71	9.47	11.08	-0.99131	4.71e-05
Cluster-18132.28629	4936	4472	2941.79	3248	20.42	18.71	10.55	15.05	-0.56935	0.047726
Cluster-18132.16166	0	0	507	451.18	0	0	5.53	6.35	11.366	2.05e-11
Cluster-18132.21357	598.97	591.84	1340.62	1022.7	11.41	11.43	22.23	21.83	0.99649	5.91e-07
Cluster-18132.26883	0	0	19	21	0	0	1.6	2.25	6.7998	0.03831
Cluster-18132.15385	1079.02	1006	710	453	5.09	4.8	2.9	2.39	-0.84801	0.00093677
Cluster-18132.10358	4.09	15.27	65.41	66.35	0.93	3.6	13.59	17.05	2.8253	0.01521
Cluster-18132.18876	2973.19	2703.12	1650.61	1253.99	15.93	14.65	7.67	7.52	-0.96046	3.81e-09
Cluster-18132.18875	247.06	197.96	1775.47	1217.01	4.21	3.42	26.34	23.26	2.7462	3.6e-43
Cluster-18132.29673	460	449	240	195	1.61	1.59	0.73	0.77	-1.0515	0.0010821
Cluster-18132.12814	2010	1817	1271.07	1222	16	14.64	8.78	10.9	-0.59502	0.023396
Cluster-18132.31568	512.86	492.93	820.66	753.77	4.35	4.23	6.05	7.17	0.66744	0.043973
Cluster-18132.13760	1802.95	1808.1	1135.55	1005.62	10.89	11.05	5.95	6.8	-0.73497	0.00014065
Cluster-18132.30413	73.81	24.82	245.8	202.23	4.94	1.7	14.51	15.22	2.1795	0.00020594
Cluster-18132.30411	55.92	138	8.92	9.77	11.6	29.74	1.69	2.3	-3.3139	0.00013511
Cluster-18132.8525	459.14	460.2	193.95	253.22	15	15.27	5.54	9.28	-0.99489	0.027655
Cluster-18132.14201	64	14	2	0	15.55	3.55	0.45	0	-5.3329	0.024299
Cluster-18132.2901	353	399	240	157	5.01	5.73	2.96	2.5	-0.92212	0.036372
Cluster-18132.13969	1145	1089	649	498	9.02	8.68	4.44	4.39	-0.95427	5.25e-06
Cluster-18132.17390	5	6	489	326	0.06	0.07	4.69	4.03	6.2097	1.63e-29
Cluster-18132.15725	397.52	415.42	217.76	205	3.07	3.25	1.46	1.77	-0.92019	0.020838
Cluster-18132.29512	0	0	107	67	0	0	1.84	1.48	8.8791	5.86e-06
Cluster-43441.0	354	322.01	848	424	10.61	9.8	22.19	14.25	0.88763	0.044872
Cluster-9290.4	15	27	0	0	1.71	3.15	0	0	-6.8071	0.037867
Cluster-18132.21507	2156	1944	1558	1273	49.89	45.62	31.42	33.03	-0.52315	0.040076
Cluster-18132.3792	1001.58	987.22	627.1	457.46	8.01	7.99	4.35	4.1	-0.87125	0.0001353
Cluster-18132.12800	0	0	86	82	0	0	3.43	4.19	8.8593	6.17e-06
Cluster-18132.30767	1167	1091.99	694	597	7.14	6.76	3.68	4.09	-0.79192	0.00052002
Cluster-18132.4074	691	768	426	307	7.57	8.52	4.05	3.77	-0.98762	0.00010656
Cluster-18132.21956	1475.23	1438	992	653	31.36	31	18.37	15.56	-0.82764	0.0001353
Cluster-18132.20604	965	928	638	452	10.48	10.21	6.02	5.5	-0.79426	0.001577
Cluster-18132.16418	526.07	489.86	219.59	123.57	159.81	156.62	62.48	42.83	-1.5746	2.69e-07
Cluster-18132.19080	1188	1458.16	840	385	11.04	13.72	6.78	4.01	-1.1367	0.00015745
Cluster-18132.22195	3419.99	3646	6296	4387.72	21.77	23.49	34.78	31.28	0.59779	0.00052002
Cluster-18132.20105	7381	7013	6001	3763	97.63	93.94	68.99	55.77	-0.5684	0.0093555
Cluster-18132.9026	261.91	268	161	87	2.66	2.76	1.42	0.99	-1.1094	0.045954
Cluster-18132.12199	1462	1383	984	682	27.85	26.7	16.32	14.56	-0.772	0.00041047
Cluster-23510.0	0	0	31	19	0	0	1.3	1.02	7.0785	0.014625
Cluster-18132.10120	2160	2082	1232	937	21.73	21.2	10.76	10.56	-0.96081	9.46e-09
Cluster-18132.25196	200	182	7	3	25.79	24.14	0.81	0.44	-5.2572	3.84e-15
Cluster-18132.16381	33.26	19.04	1414.28	1072	0.77	0.45	28.69	27.98	5.5842	2.77e-88
Cluster-18132.27759	298	414	612	625.61	1.87	2.63	3.34	4.41	0.83174	0.036372
Cluster-18132.17148	3638.02	3474	6600	4224.82	139.99	135.84	222.19	182.45	0.59919	0.0037501
Cluster-18132.7664	1699	1613	987	717.47	12.04	11.57	6.07	5.69	-0.9553	2.69e-07
Cluster-18132.20469	1114.73	1363	665.66	475	6.21	7.68	3.22	2.96	-1.113	8.71e-08
Cluster-12093.1	125	50.61	3	9	13.78	5.72	0.29	1.12	-3.8237	0.00013511
Cluster-18132.10215	426	475	221	215	2.52	2.85	1.14	1.43	-1.0216	0.0032363
Cluster-18132.24860	70	48	288	163	2.34	1.63	8.41	6.11	1.9163	9.24e-05
Cluster-18132.16523	104.07	47.07	317.61	226.8	41.08	19.78	120.04	102.71	1.8452	0.00026462
Cluster-18132.9925	3332	3230.12	2682	2011	17.79	17.45	12.42	12.02	-0.47789	0.029399
Cluster-18132.9110	0	3	480.99	461.06	0	0.05	6.21	7.67	8.3211	7.77e-18
Cluster-18132.31651	2	0	80	57	0.14	0	4.82	4.38	6.0965	0.00013511
Cluster-18132.7491	1949.88	1903.39	1208.68	896.43	17.72	17.5	9.54	9.12	-0.86694	1.08e-06
Cluster-18132.17035	26	28	195.5	97.01	0.52	0.57	3.4	2.17	2.4178	7.27e-05
Cluster-18132.17038	41	41.28	276.05	207.1	3.31	3.4	19.7	18.8	2.5649	3.45e-10
Cluster-18132.17039	68	74	189.99	178	4.77	5.29	11.75	14.03	1.3973	0.012571
Cluster-18132.32464	364	412.16	157	194	1.45	1.66	0.54	0.87	-1.1025	0.011215
Cluster-18132.12243	0	0	46	26	0	0	13.17	9.07	7.5988	0.001897
Cluster-18132.12245	1986	1799	1100.87	872	21.61	19.82	10.4	10.63	-0.93096	2.69e-07
Cluster-18132.18674	934	1192	2004	1616.31	79.51	103.76	151.06	154.88	0.78283	0.00014261
Cluster-18132.19107	1421.13	2485.35	1065.11	1003.63	69.66	123.98	45.8	55.25	-0.88532	0.0049586
Cluster-18132.21077	1607.32	1414.28	2469.93	1929.54	43.54	38.87	58.36	58.61	0.54998	0.023052
Cluster-18132.21076	11848.8	12111.7	9190.81	6798.79	214.4	222.1	144.73	137.88	-0.57827	8.75e-05
Cluster-18132.21072	8013	8980.02	7182.31	5503.09	150.64	171.1	117.53	115.96	-0.41248	0.045393
Cluster-18132.7041	0	0	58	58	0	0	1.85	2.38	8.3285	7.71e-05
Cluster-18132.19809	1661	1373	991.92	634	26	21.77	13.51	11.12	-0.9078	0.0001353
Cluster-18132.5719	11	22	816	620	0.26	0.53	16.74	16.36	5.4538	2.44e-55
Cluster-18132.11304	276.07	85.69	36.99	55.2	28.83	9.17	3.44	6.5	-1.9388	0.031944
Cluster-18132.12626	2325.82	2286	1771	1255.98	12.98	12.91	8.58	7.85	-0.60557	0.0032359
Cluster-18132.16637	664	618	409	327	11.64	10.98	6.24	6.43	-0.79055	0.011777
Cluster-18132.23408	324.36	144.15	57.83	44.63	154.43	73.73	26.84	24.49	-2.1854	8.41e-05
Cluster-18132.23402	2770.72	2337.45	4372.51	3099.49	28.73	24.53	39.38	36	0.54801	0.024003
Cluster-18132.22753	0	0	176	191	0	0	3.4	4.74	9.9963	2.63e-08
Cluster-18132.13296	9	9	162.77	164.4	0.48	0.49	7.63	9.86	4.2115	2.04e-12
Cluster-18132.17082	1	3	74	66	0.02	0.06	1.35	1.54	5.1525	2.18e-05
Cluster-18132.17086	835	825.04	532	358	5.71	5.71	3.16	2.74	-0.90026	0.0004554
Cluster-18132.28041	1393.08	1522	910	716	7.21	7.97	4.09	4.15	-0.83105	1.64e-05
Cluster-18132.7135	578	478.85	335	238	7.45	6.25	3.75	3.44	-0.88291	0.016186
Cluster-18132.13312	364.31	152.24	26.01	23	32.71	13.98	2.07	2.33	-3.3917	2.16e-10
Cluster-18132.15781	40	16	185.24	219	1.62	0.66	6.56	9.95	2.8827	2e-07
Cluster-18132.23813	20.62	37.09	115.01	102.62	5.29	9.96	27.33	29.98	1.9356	0.014783
Cluster-45423.0	0	1	177	124	0	0.01	1.99	1.8	8.2359	1.98e-05
Cluster-18132.15218	237	322	153	114	1.2	1.65	0.67	0.65	-1.0555	0.044533
Cluster-18132.25506	1980.88	1845.9	1230.8	810	21.95	20.71	11.85	10.05	-0.91104	3.85e-06
Cluster-18132.21842	2970	2542	4447.98	3322.01	40.56	35.16	52.8	50.83	0.49887	0.044168
Cluster-18132.37159	495	476.01	279	174	10.4	10.14	5.11	4.1	-1.1058	0.00074248
Cluster-18132.24835	3653.11	4056	2567	1971	28.61	32.15	17.45	17.29	-0.75502	8.58e-07
Cluster-18132.23534	394.31	617.03	1088.42	875.96	4.91	7.77	11.77	12.21	0.9755	0.00070401
Cluster-18132.16259	0	0	1399	1046	0	0	23.87	22.98	12.705	8.05e-15
Cluster-18132.21649	306.63	262.28	823.66	487.29	60.3	53.53	147.6	108.62	1.1911	7.59e-05
Cluster-18132.22170	1542.95	995.85	2374.89	2041.92	16	10.45	21.39	23.72	0.80937	0.0061734
Cluster-18132.14519	355.4	560	215.53	143.04	13.34	21.36	7.08	6.03	-1.3452	0.00023339
Cluster-18132.11618	0	0	123	77	0	0	18.95	14.84	9.0799	2.39e-06
Cluster-18132.22819	122.49	241.34	559.21	415.27	3.42	6.83	13.61	12.99	1.4379	0.00019587
Cluster-18132.18769	1928.28	1619.35	1095.09	859.58	37.47	31.89	18.52	18.72	-0.85218	3.34e-05
Cluster-18132.13141	530	547.99	334.82	222	6.06	6.35	3.33	2.85	-0.95363	0.0027914
Cluster-18132.11785	1841	1707.34	1233.01	792	16.97	15.93	9.87	8.18	-0.81504	0.00016158
Cluster-18132.13925	1881	1786	3091	2541	20.24	19.46	28.9	30.64	0.63146	0.00043949
Cluster-18132.16258	101.26	82.81	254	195.63	3.18	2.64	6.96	6.88	1.2965	0.010645
Cluster-18132.27286	0	0	59.45	54	0	0	1.26	1.47	8.2841	9.25e-05
Cluster-18132.17128	2066.99	1917	3131	2469.41	27.36	25.7	36.03	36.63	0.50012	0.026444
Cluster-18132.17129	3549.97	2944.79	2043	1546.42	120.41	101.44	60.55	58.85	-0.85157	3.51e-06
Cluster-18132.27487	1986.23	2114.93	1351.98	1069.83	10.06	10.84	5.94	6.07	-0.74862	2.1e-05
Cluster-18132.28612	77.66	61.51	0	0	4.52	3.65	0	0	-8.5551	2.64e-05
Cluster-18132.18928	0	0	212.25	189.99	0	0	7.15	8.2	10.113	1.32e-08
Cluster-18132.27158	1922	2064	1199	888	49.45	53.87	26.9	25.62	-0.92698	5.65e-08
Cluster-18132.27156	27	41	203.35	127.74	6.66	10.56	46.28	35.81	2.2815	2.82e-05
Cluster-18132.27157	2495	2499	1482	1125	59.78	60.73	30.95	30.22	-0.93054	4.49e-09
Cluster-18132.25746	0	0	94	98	0	0	1.95	2.62	9.0586	2.58e-06
Cluster-18132.13770	11	10	85.04	55	0.55	0.51	3.71	3.07	2.7322	0.0054263
Cluster-205.0	11	47	0	0	1.5	6.58	0	0	-7.2633	0.010968
Cluster-18132.27860	0	0	29	49	0	0	1.25	2.71	7.7936	0.00097342
Cluster-18132.15677	1102	1117.25	688	518	6.71	6.89	3.64	3.53	-0.87263	4.11e-05
Cluster-18132.24662	0	2.98	224	116	0	0.16	10.32	6.84	6.8079	6.8e-10
Cluster-18132.21155	4014	5336	2904	2528.46	19.66	26.44	12.34	13.87	-0.76185	4.93e-05
Cluster-18132.31107	679	739	425	403	7.86	8.66	4.27	5.22	-0.75213	0.018699
Cluster-18132.16285	1241.97	1105	1807	1658.96	5.79	5.21	7.31	8.67	0.58236	0.029067
Cluster-18132.15536	451.79	490.44	328.47	159.99	5.4	5.93	3.41	2.14	-0.96998	0.035874
Cluster-18132.4300	1363	1480.03	1014	881	14.52	15.96	9.38	10.51	-0.56706	0.027881
Cluster-18132.17448	276.02	384.22	169.28	55.75	15.25	21.61	8.22	3.46	-1.5922	0.0031725
Cluster-18132.2891	396	474	236	163	3.01	3.65	1.56	1.39	-1.1207	0.00093069
Cluster-18132.26113	4448	4124	2434	1894	119.95	112.84	57.26	57.28	-0.97805	3.03e-11
Cluster-18132.21461	4209.92	4161.98	3323.12	2408.01	33.67	33.69	23.07	21.57	-0.5434	0.0032359
Cluster-18132.29127	1030	929	660	586	6.66	6.08	3.7	4.24	-0.63574	0.04203
Cluster-18132.18319	1895.98	2174.49	1135	996	4.31	5	2.24	2.54	-0.91381	2.32e-07
Cluster-18132.22633	19657.9	18095.8	28103	23362.7	125.96	117.33	156.25	167.66	0.45984	0.010292
Cluster-18132.9714	1187	1071	722	510	45.53	41.75	24.23	21.96	-0.87316	0.00014355
Cluster-18132.11946	1276.35	1390.99	780	600.72	3.92	4.33	2.08	2.07	-0.93987	1.11e-06
Cluster-18132.2890	828	848	432	324	4.12	4.27	1.86	1.81	-1.1415	3.58e-07
Cluster-18132.11646	1025.29	793	1755	1297	19.17	15.03	28.57	27.18	0.74897	0.0038958
Cluster-18132.22869	278	322	104	146	12.73	15	4.17	7.5	-1.2125	0.023142
Cluster-18132.23117	1273	1285.01	832.02	644	2.57	2.62	1.46	1.46	-0.78445	0.00015169
Cluster-18132.14440	412	462	265	220	4.65	5.27	2.6	2.78	-0.83456	0.036605
Cluster-18132.25587	0	0	133	89	0	0	2.38	2.05	9.2353	1.11e-06
Cluster-18132.12064	944	997	571	485	4.01	4.28	2.1	2.31	-0.86223	0.00014307
Cluster-18132.21255	0	0	4994.51	1464.69	0	0	1402.61	501.48	14.039	7.08e-11
Cluster-18132.18258	546	535	254	258	26.87	26.8	10.97	14.26	-1.0512	0.00075854
Cluster-18132.7674	1095.08	1104	696	437.96	11.6	11.84	6.4	5.2	-0.961	3.77e-05
Cluster-18132.12680	101	79	277.57	160	0.78	0.62	1.85	1.38	1.2676	0.036372
Cluster-18132.10263	607	648	393	298	3.09	3.34	1.74	1.7	-0.85258	0.003583
Cluster-18132.37444	680	847	432	347.88	10.73	13.55	5.93	6.15	-0.95461	0.00026528
Cluster-18498.0	0	0	273	230	0	0	5.17	5.6	10.432	2.48e-09
Cluster-18132.19221	623.35	895.83	1377.14	1241.74	34.16	50	66.31	76.46	0.811	0.0027144
Cluster-18132.25716	52.3	93.72	269.07	293.61	2.65	4.83	11.96	16.7	1.9882	5.67e-06
Cluster-18132.25718	9	14.3	92.9	80.63	1.52	2.49	14.16	15.38	2.9406	0.00025958
Cluster-18132.13054	25	34.36	112	93	2.22	3.13	8.83	9.32	1.814	0.029399
Cluster-18132.13886	820	989	572	466	6.72	8.2	4.07	4.28	-0.78648	0.0025653
Cluster-18132.18433	8233.98	7706.3	6163.09	4943.53	26.44	25.03	17.16	17.77	-0.5109	0.0030137
Cluster-18132.13008	0	0	375	251	0	0	6.25	5.39	10.731	5.77e-10
Cluster-18132.4122	421.1	432	248	193	1.7	1.77	0.87	0.87	-0.94215	0.0088441
Cluster-18132.19050	2678.42	2377.72	3987.88	3055.7	40.42	36.35	52.34	51.68	0.48446	0.042795
Cluster-18132.16371	1237.71	2093.58	1085.22	861.94	140.86	244.56	110.17	110.61	-0.75723	0.0294
Cluster-18132.25301	162	68	3	0	4.76	2.03	0.08	0	-6.2865	4.4e-07
Cluster-18132.18645	3166.97	3056.99	1954	1336	26.58	25.96	14.24	12.56	-0.92083	3.12e-08
Cluster-18132.17413	0	0	73	58	0	0	1.36	1.39	8.4869	3.52e-05
Cluster-18132.19419	19.67	19.11	1443.01	259.6	5.27	5.36	358.66	79.16	5.3617	4.94e-05
Cluster-18132.19417	2952	2606	4543	3296.05	14.65	13.09	19.56	18.32	0.49785	0.037083
Cluster-18132.20649	0	0	349	197	0	0	17.94	12.94	10.521	1.77e-09
Cluster-18132.20642	929.96	1130.01	783	541.71	8.83	10.86	6.45	5.76	-0.6332	0.047726
Cluster-18132.20937	1110	867.99	1771.3	1403.02	20.43	16.19	28.38	28.94	0.68922	0.0094297
Cluster-18132.23419	175.22	200.23	67.62	51.75	12.16	14.18	4.14	4.04	-1.6337	0.0012521
Cluster-18132.4779	48	91	5	8	2.42	4.66	0.22	0.45	-3.3696	0.0013237
Cluster-18132.19026	459	493.44	251	223	3.93	4.28	1.87	2.14	-0.98707	0.0024907
Cluster-18132.24684	3015.64	2759.12	2066.16	1463.51	15.81	14.64	9.4	8.59	-0.70941	0.00014071
Cluster-18132.8688	845	1013	610	539	5.22	6.33	3.27	3.73	-0.67278	0.02525
Cluster-18132.13365	22.19	51.57	204.74	205.37	1.49	3.52	12.08	15.46	2.5065	1.86e-06
Cluster-18132.20530	3213	3433	2124	1690	27.24	29.46	15.63	16.05	-0.7896	2.12e-07
Cluster-18132.22971	4.98	3	145.93	11.99	0.43	0.26	11.12	1.16	4.1922	0.0035058
Cluster-18132.9455	21	7	97	64	0.7	0.24	2.8	2.38	2.5106	0.016247
Cluster-18132.22015	4939.72	5291.49	3772.08	2547	32.09	34.78	21.26	18.53	-0.69604	3.43e-05
Cluster-18132.15203	0	0	39	22	0	0	2.81	2.01	7.3595	0.0049664
Cluster-18132.21561	5153.98	4871.83	3731.81	2526.08	496.17	480.27	319.01	273.91	-0.68248	0.00010656
Cluster-18132.22667	857	664	2392	1387	221.16	179.28	571.49	407.29	1.2961	2.1e-08
Cluster-18132.18002	510.72	445.73	299.92	223.4	22.56	20.03	11.61	11.08	-0.8674	0.022278
Cluster-18132.17594	1237	1030	845	556	15.83	13.35	9.4	7.97	-0.69989	0.024002
Cluster-18132.27220	0	0	64	42	0	0	3.31	2.78	8.1674	0.00015169
Cluster-18132.13624	0	0	204	163	0	0	3.79	3.89	9.9735	2.67e-08
Cluster-18132.13623	0	0	47	37	0	0	4.03	4.02	7.8451	0.00061993
Cluster-18132.15171	0	0	79	52	0	0	1.53	1.29	8.4732	3.85e-05
Cluster-18132.26306	719	652	1438	1015	8.36	7.68	14.53	13.22	0.8398	0.00018934
Cluster-18132.10999	625	498.97	309	235	16.83	13.63	7.26	7.1	-1.0424	0.0010246
Cluster-18132.18929	0	0	141.81	115	0	0	8.3	8.59	9.4605	3.58e-07
Cluster-18132.20404	8244.99	8463	6572	4728.99	19.51	20.26	13.48	12.53	-0.56086	0.0004629
Cluster-18132.17133	511.2	391.09	198.47	171.83	46.32	36.26	15.95	17.53	-1.2727	0.00016741
Cluster-18132.16186	1	0	236	149	0.01	0	2.93	2.38	8.5823	4.78e-06
Cluster-18132.16189	13	11	97	63	0.33	0.28	2.14	1.79	2.7318	0.0018545
Cluster-18132.29403	0	0	725	617	0	0	5.92	6.5	11.849	1.31e-12
Cluster-18132.30863	0	1	191	175	0	0.02	3.1	3.65	8.5377	5.57e-06
Cluster-18132.30861	143.16	132	357	253.16	1.36	1.27	2.94	2.69	1.1509	0.0063417
Cluster-18132.10739	0	0	206	142	0	0	3.02	2.68	9.886	4.29e-08
Cluster-18132.14397	54.59	89.02	290.02	291.41	2.05	3.39	9.52	12.27	2.0457	3.99e-07
Cluster-18132.14394	2	1	50	111.29	0.05	0.03	1.18	3.37	5.8278	1.33e-05
Cluster-38340.0	286	290	124	74	8.56	8.81	3.24	2.48	-1.5472	0.00010526
Cluster-18132.18511	1761	1741	968	834	60.36	60.6	28.99	32.07	-0.94238	1.14e-07
Cluster-18132.25772	944.02	1018.07	619	569.73	2.7	2.95	1.54	1.83	-0.70054	0.0095618
Cluster-18132.25773	5334.98	6393.02	3726.36	2988.97	20.58	24.94	12.46	12.91	-0.79064	1.81e-07
Cluster-18132.22696	3623.15	3681	1965	1415	23.04	23.69	10.84	10.08	-1.1081	3.13e-14
Cluster-18132.5495	0	0	49	42	0	0	2.51	2.75	7.9669	0.00036331
Cluster-18132.4729	707.09	707	516	356.98	20.21	20.51	12.87	11.44	-0.69465	0.042451
Cluster-18132.19735	18	45.97	169	82	1.11	2.88	9.14	5.66	1.957	0.029353
Cluster-18132.4295	123.92	255.55	18	9	5.79	12.14	0.74	0.47	-3.8132	1.5e-10
Cluster-18132.33849	386	416.97	195	143	2.94	3.22	1.29	1.22	-1.2418	0.00014409
Cluster-18132.25862	664.37	671	405	307	3.48	3.55	1.84	1.8	-0.8993	0.0009807
Cluster-45378.1	0	0	21	21	0	0	2.23	2.81	6.8628	0.030785
Cluster-45378.0	0	3	63.42	32	0	0.15	2.79	1.8	4.9724	0.0031889
Cluster-18132.21441	1	8	61.04	57	0.15	1.25	8.33	9.76	3.747	0.0021479
Cluster-18132.14082	0	0	42	12	0	0	4.6	1.66	7.1404	0.014753
Cluster-18132.14085	4	4.01	51.96	30.72	2.19	2.37	28.07	19.41	3.3653	0.033663
Cluster-18132.16	257	268	120	124	2.98	3.14	1.21	1.61	-1.0771	0.041567
Cluster-18132.40293	314	376	203	155	1.87	2.27	1.05	1.03	-0.93621	0.038287
Cluster-18132.14320	627	597	369	238	22.79	22.05	11.73	9.71	-1.0159	0.00056071
Cluster-18132.22623	4119	4022.71	2454	1808	64.95	64.27	33.66	31.95	-0.92929	2.86e-10
Cluster-18132.25633	1314.7	1301.44	2069.44	1722.88	192.11	196.03	271.98	284.45	0.54954	0.014338
Cluster-18132.21197	2544	2650	1750	1283	16.34	17.22	9.75	9.23	-0.77087	4.22e-06
Cluster-18132.14451	0	0	122	162	0	0	2.56	4.37	9.6413	1.89e-07
Cluster-18132.24552	808	772	520	435	9.5	9.2	5.31	5.73	-0.7128	0.015786
Cluster-18132.16011	0	0	40	30	0	0	6.83	6.38	7.5785	0.0019644
Cluster-18132.21223	5579.15	6055.08	4760.69	3831.82	28.7	31.51	21.24	22.07	-0.42443	0.035609
Cluster-18132.14396	27	23	91	101.85	2.29	1.99	6.82	9.71	1.9825	0.01962
Cluster-18132.19674	491	310	1025.99	613	3.32	2.12	6.02	4.64	1.016	0.007141
Cluster-18132.28657	0	0	33	23	0	0	1.39	1.24	7.2512	0.0073362
Cluster-42754.0	493	497.69	296	245	3.28	3.35	1.71	1.83	-0.85976	0.012625
Cluster-18132.20062	54	58	183	162	2.66	2.9	7.9	8.95	1.6424	0.0020901
Cluster-18132.597	197.05	300.01	117.38	86.26	66.32	106.71	37.3	33.19	-1.2805	0.014971
Cluster-18132.12552	1439.85	1378.62	825.97	781.87	4.97	4.81	2.47	3.02	-0.78732	0.00034193
Cluster-18132.19212	4	10	122	147	0.27	0.7	7.35	11.3	4.311	1.01e-09
Cluster-18132.25700	221	190	509	380	10.47	9.16	21.14	20.21	1.1173	0.00075288
Cluster-18132.32022	883	917	1436	1192	4.54	4.77	6.4	6.86	0.56029	0.032841
Cluster-18132.20748	8005	7654	5416	3566	170.78	165.55	100.64	85.28	-0.80648	6.36e-07
Cluster-18132.33253	453	428	231	197	2.1	2.01	0.93	1.02	-1.027	0.002373
Cluster-18132.30503	136.07	140.87	468	199.7	13.31	14.11	40.66	22	1.2371	0.023672
Cluster-18132.29973	208	215	430.17	354	1.16	1.21	2.08	2.21	0.90379	0.023052
Cluster-18132.19084	0	0	511	396	0	0	7.56	7.55	11.277	3.15e-11
Cluster-18132.16366	71	114	234.35	201.73	2.88	4.71	8.33	9.19	1.2591	0.032841
Cluster-18132.2957	743	735	505	387	3.81	3.82	2.25	2.22	-0.72055	0.016905
Cluster-18132.16947	0	0	20	27	0	0	4.65	7.72	7.047	0.017083
Cluster-18132.16946	2	10	64.38	52	0.05	0.24	1.33	1.38	3.2965	0.0077036
Cluster-18132.17018	768	795	439	313	17.13	17.99	8.53	7.83	-1.0517	1.17e-05
Cluster-18132.17013	0	0	39	37	0	0	1.75	2.12	7.7145	0.0010969
Cluster-18132.17017	850	856	483	435	9.51	9.69	4.69	5.45	-0.8747	0.00039175
Cluster-34137.0	0	0	501	448	0	0	11.15	12.82	11.353	2.16e-11
Cluster-21543.0	8.98	14	190.95	128	0.3	0.47	5.54	4.77	3.7953	8.94e-11
Cluster-36177.1	0	0	26	28	0	0	2.47	3.37	7.2308	0.0081195
Cluster-18132.22335	1734.63	1571	1091.05	819.89	49.12	45.15	26.96	26.04	-0.78559	0.0001035
Cluster-18132.17197	0	0	156	115	0	0	3.72	3.53	9.5301	2.58e-07
Cluster-18132.23889	1503	1559	740	596	42.01	44.21	18.04	18.68	-1.1845	1.16e-11
Cluster-18132.21019	5998	5782	4038	3108	420.51	413.66	249.7	245.03	-0.71357	1.21e-06
Cluster-18132.18196	312.98	238	139.02	106.99	40.05	31.32	15.93	15.45	-1.1585	0.020349
Cluster-18132.10451	3609	3440	2003	1582.7	55.96	54.04	27.01	27.5	-0.96558	7.93e-11
Cluster-18132.11323	0	0	37.64	31	0	0	1.21	1.28	7.564	0.0020785
Cluster-18132.20392	116	126.33	554	447	0.65	0.72	2.71	2.82	2.0611	3.27e-14
Cluster-18132.9274	8	7	77	59	0.15	0.13	1.26	1.25	3.1877	0.0010246
Cluster-18132.21989	1320.99	1470	740	683	18.93	21.33	9.22	10.97	-0.94914	2.1e-06
Cluster-18132.26298	2372	2581	1437	964	7.82	8.61	4.11	3.56	-1.0452	8.44e-10
Cluster-18132.27912	245	272	141	99	29.23	33.33	15.03	13.32	-1.103	0.027655
Cluster-18132.27911	2094	1784.54	1205	832	14.99	12.93	7.49	6.67	-0.93119	3.85e-06
Cluster-18132.12455	454	445	292	213	4.91	4.87	2.74	2.58	-0.82737	0.037182
Cluster-18132.12453	1883	2501	1350	1278	6.61	8.88	4.11	5.02	-0.71056	0.0030442
Cluster-18132.34946	1005.91	1036	738	493	7.53	7.85	4.8	4.13	-0.73133	0.0056877
Cluster-18132.22208	385.87	345.98	1302.41	924.04	2.08	1.89	6.09	5.58	1.6054	3.34e-15
Cluster-18132.20339	2822.38	2718.66	4132.05	3399	38.37	37.44	48.84	51.78	0.45536	0.036253
Cluster-18132.31999	174.44	154.09	528.37	239.28	23.67	21.52	64.31	36.66	1.1943	0.016478
Cluster-18132.10872	0	0	76	93	0	0	5.61	8.73	8.8863	6.09e-06
Cluster-18132.24503	0	0	21	18	0	0	1.05	1.15	6.7445	0.045393
Cluster-18132.20503	2537	2541.15	1964.09	1464.15	43.19	43.84	29.09	27.94	-0.56104	0.0048985
Cluster-18132.20430	4021.72	4029.57	7461.98	5516	30.03	30.45	48.36	46.13	0.69358	2.3e-06
Cluster-18132.26804	907	961.98	604.27	510.97	24.27	26.12	14.11	15.34	-0.72945	0.0041435
Cluster-18132.26803	13	10	99.27	83	1.51	1.19	10.3	10.88	2.9967	0.00011242
Cluster-18132.26802	1	0	331	226	0.04	0	10.71	9.38	9.1209	4.72e-07
Cluster-18132.31109	11	12	65	74.98	0.8	0.89	4.15	6.1	2.6443	0.0072168
Cluster-18132.24855	0	0	229	134	0	0	2.61	1.97	9.935	3.6e-08
Cluster-18132.18472	22	21	111	96	0.59	0.57	2.61	2.9	2.2836	0.0014769
Cluster-18132.16494	490	458	1027.59	969	9.63	9.13	17.59	21.36	1.0973	9.27e-07
Cluster-18132.15910	1312	1194.48	878	687	16.8	15.49	9.77	9.86	-0.67104	0.0062597
Cluster-18132.22115	2221	2377	1643	1471	28.4	30.78	18.26	21.07	-0.54188	0.014625
Cluster-18132.2989	444	445	220	106	4.65	4.72	2	1.24	-1.4688	4.53e-05
Cluster-18132.2255	375	389	205	174	6.98	7.34	3.32	3.63	-0.99592	0.0083829
Cluster-18132.19150	3071.29	3367.11	2196.26	1591.3	19.34	21.45	12	11.22	-0.76056	3.34e-06
Cluster-18132.24739	6933.16	6725	4470.99	3101	24.23	23.77	13.55	12.14	-0.85132	1.12e-08
Cluster-18132.21047	1240.5	1443	595	501.11	3.27	3.84	1.36	1.48	-1.2749	1.23e-11

## Sheet: Sheet3
Expression data of sex-biased genes in the syrinx
gene_id	sample_readcount(MS_1)	sample_readcount(MS_2)	sample_readcount(FS_1)	sample_readcount(FS_2)	sample_fpkm(MS_1)	sample_fpkm(MS_2)	sample_fpkm(FS_1)	sample_fpkm(FS_2)	log2FC(FSvsMS)	q value(FSvsMS)
Cluster-18132.39295	0	0	97	83	0	0	3.34	3.25	8.9226	7.96e-06
Cluster-18132.37697	546	681	286	296	6.57	7.48	3.12	3.68	-1.0779	0.0090264
Cluster-18132.26630	1	0	32	43.95	0.05	0	1.46	2.27	6.2393	0.033013
Cluster-18132.29415	1	4	82	59	0.05	0.17	3.55	2.89	4.8195	7.78e-05
Cluster-18132.29416	0	0	254	179	0	0	4.53	3.64	10.185	2.1e-08
Cluster-18132.12678	0	0	79	74	0	0	2.75	2.93	8.6898	2.36e-05
Cluster-18132.9228	15	10.04	160.01	156.04	0.31	0.19	2.97	3.3	3.6415	7.32e-09
Cluster-18132.17854	0	0	37	20	0	0	2.46	1.51	7.2552	0.01008
Cluster-18132.17857	41	49.68	215	228	1.81	2.01	8.65	10.41	2.2804	4.63e-06
Cluster-18132.20682	604	706	1550	1187	61.57	65.71	143.83	124.09	1.0528	0.0020001
Cluster-18132.15148	102	109	37	18	2.69	2.62	0.89	0.49	-1.9592	0.046672
Cluster-18132.9600	548	594	1081	1868.16	1.62	1.61	2.91	5.73	1.3714	0.00078111
Cluster-18132.6774	1011	1130	476.96	464	20.71	21.13	8.88	9.82	-1.1933	0.0001271
Cluster-18132.1816	1017	1138	506	458	9.52	9.72	4.3	4.43	-1.1692	0.00019601
Cluster-18132.15652	67.21	115.3	476.85	146.85	7.81	12.23	50.44	17.47	1.7656	0.032189
Cluster-18132.1709	241.8	286	465	891	0.67	0.72	1.17	2.55	1.3686	0.0094486
Cluster-18132.31945	2993.18	3081.01	1745.02	1487.11	8.16	7.67	4.32	4.2	-0.92349	0.0027094
Cluster-18132.31129	991.89	824.58	206.06	456.52	18.39	13.95	3.47	8.75	-1.4587	0.007673
Cluster-18132.19189	15.02	23	128	83	0.35	0.48	2.69	1.98	2.4673	0.002962
Cluster-18132.27590	0	0	19	26	0	0	1.08	1.67	6.9314	0.030592
Cluster-18132.27872	1	2	90.61	105.83	0.04	0.08	3.63	4.81	6.0374	1.58e-06
Cluster-18132.29412	0	0	24	23	0	0	2.53	2.72	6.9875	0.024435
Cluster-18132.30730	12	7	121.93	79.36	0.47	0.25	4.3	3.18	3.3732	6.62e-05
Cluster-18132.34234	47	51.02	8.06	3.07	27.74	27.58	4.39	1.79	-3.1741	0.032296
Cluster-18132.21921	19	25	159.02	177.55	0.57	0.69	4.34	5.51	2.9369	3.99e-07
Cluster-18132.21922	74.62	77.65	6421.73	7443.25	0.81	0.77	63.54	83.88	6.4963	3.85e-153
Cluster-18132.6605	1448.98	1765	956	871	5.49	6.1	3.29	3.41	-0.81995	0.030177
Cluster-18132.13784	0	0	588	545	0	0	14.6	15.38	11.578	1.39e-11
Cluster-18132.1382	386.02	443.77	133.49	113.97	24.21	25.4	7.61	7.36	-1.7569	4.33e-06
Cluster-18132.1928	88	130	0	0	21.05	28.41	0	0	-9.2073	2.27e-06
Cluster-18132.1929	177	162	0	1	18.77	15.69	0	0.11	-8.4196	1.51e-05
Cluster-18132.17799	1617	2006	888	957	4.98	5.64	2.48	3.05	-0.97459	0.0028609
Cluster-18132.3322	945	1059	579	466	3.98	4.07	2.22	2.03	-0.95015	0.013711
Cluster-18132.24424	0	0	25	19	0	0	4.32	3.67	6.8879	0.034409
Cluster-18132.27682	775.86	956.6	1795.93	1669.97	3.96	4.46	8.32	8.82	0.99574	0.0014623
Cluster-18132.27681	605	727	328	290	12.3	13.49	6.06	6.09	-1.1141	0.003572
Cluster-18132.33077	2126.99	2358	1468	1121	4.12	4.17	2.58	2.25	-0.80507	0.043066
Cluster-18132.14934	4312.46	1217.03	0	0	445.96	114.91	0	0	-13.933	3.54e-07
Cluster-24525.0	12	13	177	110	0.21	0.21	2.83	2	3.5047	1.98e-07
Cluster-18132.18073	45	38.96	196	232	18.43	14.6	73.7	94.98	2.3379	7.63e-06
Cluster-18132.33624	96.61	108.13	13.53	27	32.52	33.27	4.17	9.14	-2.3198	0.00906
Cluster-18132.20898	1957.51	1843.25	1116.15	745.05	9.24	7.94	4.78	3.64	-1.0519	0.0052408
Cluster-18132.32816	8	6	62	57	0.35	0.24	2.47	2.58	3.0697	0.010395
Cluster-18132.14257	0	0	41	35	0	0	2.69	2.6	7.6786	0.001817
Cluster-18132.30532	2956.49	3684	1890	1773.99	9.05	10.29	5.25	5.62	-0.86126	0.006463
Cluster-18132.10871	0	1	205	128	0	0.03	5.57	3.95	8.3645	1.71e-05
Cluster-18132.25324	0	0	26.05	48	0	0	2.14	4.44	7.6544	0.00233
Cluster-18132.27406	0	0	39	29	0	0	2.79	2.35	7.5155	0.0035166
Cluster-18132.15291	585.89	735.63	309.13	307.38	12.93	14.82	6.2	7.01	-1.104	0.0046372
Cluster-18132.17471	22	24	362.57	300.09	0.52	0.51	7.72	7.27	3.8384	1e-18
Cluster-18132.9321	0	0	48	47	0	0	1.13	1.26	8.0031	0.00048548
Cluster-18132.2618	316	315	29	53	2.42	2.2	0.2	0.42	-2.947	2.19e-10
Cluster-18132.5044	0	0	83	50	0	0	10.95	7.39	8.4795	6.97e-05
Cluster-18132.5670	0	0	36	43	0	0	1.22	1.65	7.7408	0.0014583
Cluster-18132.25428	1	0	35	35	0.16	0	5.2	5.82	6.1143	0.046764
Cluster-18132.18345	2903.05	3477	1916.21	1642.36	148.72	162.59	89.24	86.69	-0.84942	0.008911
Cluster-18132.18347	0	0	25	19	0	0	1.61	1.38	6.8879	0.034409
Cluster-18132.22665	1216	1208	641	550	4.75	4.3	2.27	2.22	-1.0397	0.0021403
Cluster-18132.22661	4	15.02	94.63	41.35	0.17	0.6	3.74	1.85	2.8474	0.039942
Cluster-18132.9741	394	331	164	122	15.15	11.62	5.73	4.84	-1.3652	0.0065265
Cluster-18132.21837	7274.72	8693.33	4506.33	4697.66	15.74	17.16	8.85	10.52	-0.79793	0.011927
Cluster-18132.14413	888.99	1083	531	533.03	3.04	3.38	1.65	1.89	-0.89339	0.02597
Cluster-18132.7103	375	464	180	190	2.8	3.17	1.22	1.47	-1.183	0.010494
Cluster-18132.16837	695	786	359	324	4.92	5.08	2.31	2.37	-1.1248	0.001817
Cluster-18132.16836	0	0	89	87	0	0	1.76	1.96	8.8927	9.15e-06
Cluster-46468.0	147	151	40	55	3.12	2.93	0.77	1.21	-1.6544	0.032296
Cluster-18132.20792	722	792	365	288.82	5.02	5.02	2.3	2.08	-1.2228	0.00057884
Cluster-18132.15974	128.1	449.43	51.89	79.04	49.32	158.24	18.33	30.47	-2.0973	0.0049921
Cluster-18132.11540	14	20	105	96	0.15	0.19	1.02	1.06	2.5619	0.0015388
Cluster-18132.27240	1596.77	1705	949	791	15.33	14.94	8.27	7.85	-0.93639	0.0053589
Cluster-18132.19214	0	2	86	79	0	0.14	6.17	6.41	6.3694	5.38e-05
Cluster-18132.24032	513.74	1100.6	314.37	248.53	91.18	178.43	50.9	44.94	-1.5061	0.00098821
Cluster-18132.9907	2613.25	2182	4330.01	8222.61	27.46	20.93	41.32	89.38	1.3823	0.0010841
Cluster-11256.0	35.85	39	0	1	13.3	13.23	0	0.37	-6.2343	0.03535
Cluster-18132.22123	3372.01	3904.1	2118.81	1949.83	32.44	34.28	18.51	19.4	-0.84538	0.0063232
Cluster-18132.16902	0	0	459	438	0	0	12.37	13.41	11.242	7.97e-11
Cluster-18132.25372	41	71	980.49	930.58	1.13	1.79	24.55	26.48	4.0967	6.05e-39
Cluster-18132.24420	1	1	45	32	0.15	0.14	6.36	5.06	5.2526	0.015259
Cluster-18132.24749	10	10	91	93	0.43	0.39	3.55	4.12	3.1927	0.00014209
Cluster-18132.16209	0	0	24	29	0	0	3.05	4.13	7.1652	0.013142
Cluster-27892.0	0	0	26	16	0	0	12.1	8.03	6.8169	0.045515
Cluster-18132.8185	0	0	41	26	0	0	1.82	1.31	7.4912	0.003976
Cluster-18132.19448	2	3	242	248	0.02	0.03	2.13	2.48	6.6103	5.62e-15
Cluster-18132.31527	6	1.35	153	180	0.11	0.02	2.55	3.41	5.5518	2.51e-11
Cluster-18132.24993	2864	3223	1839	1564	6.45	6.62	3.76	3.64	-0.84857	0.008911
Cluster-18132.22657	1	5	95	48.54	0.04	0.18	3.5	2.03	4.5856	0.00014854
Cluster-18132.24863	0	0	118	112	0	0	7.49	8.04	9.2782	1.55e-06
Cluster-18132.22775	2046.91	2401	1240	1252	35.76	38.28	19.67	22.61	-0.84041	0.013315
Cluster-18132.22774	10	8	71	46	0.36	0.27	2.35	1.73	2.6768	0.046764
Cluster-18132.9611	886.08	1170.98	413	373	4.18	5.04	1.77	1.82	-1.3899	6.99e-06
Cluster-21890.0	1	1	17	59	0.16	0.14	2.45	9.51	5.261	0.0254
Cluster-18132.13087	1773.01	2059	942	1092.04	7.27	7.71	3.51	4.64	-0.91605	0.00906
Cluster-18132.10196	869	915	508	481	12.93	12.43	6.87	7.4	-0.86126	0.045608
Cluster-18132.10198	997	963	545	381	23.22	20.47	11.53	9.17	-1.1012	0.0050108
Cluster-18132.19191	1607	1653.21	837.24	936.1	14.48	13.59	6.85	8.72	-0.88662	0.016346
Cluster-18132.813	370	483	182	209	2.56	3.05	1.14	1.5	-1.1236	0.026171
Cluster-18132.8736	1861	1851	1020	912.37	13.33	12.1	6.64	6.76	-0.95578	0.003125
Cluster-18132.20679	59.59	74.96	676.87	992.16	4.22	4.85	43.6	72.27	3.6322	7.21e-27
Cluster-18132.21780	2	10	59	53	0.06	0.28	1.63	1.66	3.2437	0.019733
Cluster-18132.27587	0	0	27	37	0	0	1.31	2.04	7.4396	0.0048181
Cluster-18132.26142	4665.94	5691.76	3144.05	2580	17.47	19.45	10.69	10	-0.8627	0.0062502
Cluster-18132.17609	8.11	14.39	1282.09	1032.02	0.89	1.44	128.14	116.1	6.7105	1.32e-58
Cluster-18132.28467	0	5	193	196.29	0	0.03	1.15	1.34	6.2894	2.56e-12
Cluster-18132.20875	1	2	195	180	0.02	0.03	3.33	3.5	6.9602	2.39e-10
Cluster-18132.18327	1221	1336.93	734	595	16.38	16.37	8.94	8.25	-0.95628	0.0071037
Cluster-18132.21911	78.24	179.99	439.24	434.28	0.84	1.76	4.27	4.81	1.7769	0.00030239
Cluster-18132.21912	5	11	103.97	96.94	0.14	0.28	2.64	2.79	3.6567	9.64e-06
Cluster-18132.21913	0	0	268	366.09	0	0	7.97	12.37	10.748	1.16e-09
Cluster-18132.21915	3	8	63.36	53.9	0.3	0.72	5.7	5.47	3.4192	0.0056043
Cluster-18132.27407	0	0	23	26	0	0	2.73	3.47	7.0507	0.019774
Cluster-18132.13798	1612	1983	967.31	908	6.44	7.23	3.51	3.75	-0.94316	0.003432
Cluster-18132.19303	3	1	52.68	39.89	0.16	0.05	2.52	2.16	4.5109	0.0049156
Cluster-18132.13129	0	0	149	120	0	0	2.98	2.73	9.501	5.85e-07
Cluster-18132.14476	146.33	151.28	46.74	47.05	2.37	2.24	0.69	0.79	-1.6696	0.020841
Cluster-10878.0	2	1	19	56	0.34	0.15	2.92	9.62	4.6442	0.029376
Cluster-19508.0	0	0	65	63	0	0	15.96	17.1	8.4331	7.57e-05
Cluster-18132.12057	0	0	37	20	0	0	2.07	1.27	7.2552	0.01008
Cluster-18132.26772	2.63	14.57	85.02	49.49	2.31	11.73	69.1	42.27	2.9133	0.030973
Cluster-18132.10357	24.37	59.05	229.9	304.64	1.94	4.3	16.69	24.97	2.7105	4.94e-07
Cluster-18132.34484	9	3	79	146	0.67	0.21	5.38	11.24	4.2115	2.14e-06
Cluster-18132.34485	15	15.99	93.26	215	1.02	0.99	5.76	15.02	3.3199	4.36e-06
Cluster-18132.3762	859.58	1072.67	478.32	407.8	10.64	12.12	5.38	5.22	-1.1308	0.00089361
Cluster-18132.13502	2879	3191	1602	1556	19.17	19.39	9.68	10.72	-0.95032	0.0010157
Cluster-18132.25486	6.29	1	52.07	64.03	0.44	0.06	3.32	4.62	4.0185	0.0025488
Cluster-18132.23651	23	42.39	175	150.99	0.34	0.58	2.36	2.32	2.3313	0.00018765
Cluster-18132.21493	252.93	296.92	1060.99	709.17	3.32	3.56	12.65	9.63	1.6735	7.27e-07
Cluster-18132.32980	1082	1224	600	561	5.47	5.65	2.75	2.94	-0.99757	0.0031161
Cluster-18132.17897	30	44	179	230.94	0.64	0.85	3.46	5.08	2.4763	4.73e-06
Cluster-18132.541	167.28	45.98	10.97	21	105.68	26.61	6.39	13.07	-2.7811	0.013251
Cluster-18132.28572	4390.19	4695	2619	2205	16.09	15.71	8.72	8.37	-0.92522	0.0016086
Cluster-18132.22726	1621	1643	749	786	13.65	12.63	5.73	6.85	-1.0982	0.0003274
Cluster-18132.9641	2363	2470	1321	1017	28.89	27.56	14.67	12.86	-1.0622	0.00053689
Cluster-18132.13717	5	15.96	66	68	0.52	1.52	6.28	7.29	2.6937	0.030973
Cluster-18132.11713	880	1057.08	408	374	12.18	13.35	5.13	5.35	-1.3141	2.22e-05
Cluster-18132.15719	993	1142	553	505	4.5	4.72	2.27	2.37	-1.0202	0.0027371
Cluster-18132.4322	967	867.71	1	0	57.12	46.79	0.05	0	-10.858	2.39e-10
Cluster-18132.11263	1401	1773	892	757	42.03	48.55	24.31	23.45	-0.94959	0.0054151
Cluster-18132.31288	19206	20784.1	6462	6442	595.92	588.62	182.17	206.34	-1.6399	3.81e-14
Cluster-18132.28068	551	422	102.97	140	7.03	4.91	1.19	1.85	-2.0181	1.06e-06
Cluster-18132.16158	0	3	69.03	37	0	0.17	3.99	2.42	5.1475	0.0020318
Cluster-18132.21445	26	18	96.62	192.35	0.92	0.58	3.11	7.03	2.7072	0.00028553
Cluster-18132.14318	1911.54	2259.04	1212.48	1069.67	8.88	9.58	5.12	5.14	-0.877	0.0081064
Cluster-47051.0	0	2	115	89	0	0.03	1.59	1.4	6.6707	7.92e-06
Cluster-18132.24095	107.01	230.02	39.04	25	21.33	41.89	7.1	5.07	-2.3857	0.00054533
Cluster-18132.21963	0	0	99	84	0	0	2.95	2.85	8.9463	7.3e-06
Cluster-30413.0	55	69	205	239.01	1.2	1.38	4.08	5.41	1.8402	0.00054533
Cluster-18132.2227	22.11	9.51	166.94	169.03	2.34	0.92	16.08	18.34	3.3641	1.23e-07
Cluster-18132.1760	101	99	0	3	2.72	2.43	0	0.08	-6.0643	1.46e-06
Cluster-18132.16409	0	0	65	23	0	0	5.14	2.05	7.8747	0.0011647
Cluster-18132.25010	0	1	234	258.98	0	0.06	13.48	16.88	8.9409	1.41e-06
Cluster-18132.20135	0	0	104	53	0	0	20.21	11.46	8.7158	2.64e-05
Cluster-18132.9809	254236	273905	142746	144199	10326.4	10155	5269.28	6040.85	-0.88816	0.00098897
Cluster-18132.9808	2329.52	3055.57	1344.89	1287.03	1303.1	1564.89	692.92	712.15	-1.0341	0.00046218
Cluster-18132.19192	2122	2627	1251.03	1258	16	18.07	8.56	9.81	-0.92294	0.0034415
Cluster-35728.0	574	846	298.84	246	8.24	11.09	3.9	3.65	-1.381	0.00019046
Cluster-18132.16393	37	19.01	348	369	0.64	0.3	5.48	6.62	3.6532	1.24e-15
Cluster-18132.25715	21	18	79.15	160.78	1.17	0.92	4.03	9.26	2.62	0.0014947
Cluster-18132.10893	0	0	28	17	0	0	3.36	2.29	6.9162	0.032296
Cluster-18132.10897	427	317	51	69	14.22	9.64	1.54	2.37	-2.6507	1.12e-09
Cluster-18132.22922	3636	4531.05	1805	1994	12.83	14.59	5.78	7.28	-1.1044	7.57e-05
Cluster-18132.21275	20562.7	21501.3	11730	9421.77	311.08	296.88	161.17	147.36	-1.0057	0.00021006
Cluster-18132.14977	0	0	175.56	111.02	0	0	2.17	1.56	9.5899	4.26e-07
Cluster-18132.18035	6	10	202	239	0.49	0.74	14.97	20.01	4.7872	2.18e-15
Cluster-18132.5022	151.38	88.09	21.99	15	10.45	5.55	1.38	1.07	-2.7286	0.00052387
Cluster-18132.33423	0	0	35	40	0	0	1.35	1.75	7.665	0.0019374
Cluster-18132.13670	501.17	778.64	296.57	280.46	4.13	5.85	2.22	2.39	-1.1444	0.0090264
Cluster-18132.24028	6280.72	6421.37	4081.12	3485	1017.5	950.11	602.85	575.91	-0.76103	0.028068
Cluster-18132.24024	654.72	377.01	95.63	64.56	351.4	185.24	47.25	34.32	-2.7199	4.93e-10
Cluster-18132.9107	3	13	239	73	0.04	0.17	3.18	1.11	4.2846	6.43e-07
Cluster-24454.0	175.27	91.43	29.24	34.77	29.74	14.17	4.53	6.01	-2.0881	0.014907
Cluster-18132.17947	0	0	138.01	170	0	0	5.43	7.58	9.7045	2.23e-07
Cluster-18132.13020	3055.08	3076.65	1541.34	1333.01	11.5	10.57	5.27	5.19	-1.1072	6.62e-05
Cluster-21038.0	0	0	33	44	0	0	1.22	1.84	7.7059	0.0016955
Cluster-18132.3673	501.86	261.85	963.46	898.16	116.71	55.64	204.71	211.77	1.2472	0.02455
Cluster-18132.8667	210	268	590	464	4.96	5.78	12.67	11.33	1.1343	0.010527
Cluster-18132.18950	8	1	83.31	79.35	1.71	0.2	16.26	17.23	4.1302	0.00012165
Cluster-18132.24750	6	4	79	31.01	0.47	0.29	5.64	2.5	3.4242	0.016301
Cluster-18132.27445	0	2	191.05	176	0	0.01	1.31	1.38	7.5177	2.11e-08
Cluster-18132.12799	1	2	69	62.84	0.03	0.06	2.02	2.09	5.4563	0.00013564
Cluster-18132.18148	4021	4069	6475	8331.6	60.21	55.61	88.05	128.98	0.86636	0.019987
Cluster-18132.1067	308	269	146	82	3.16	2.52	1.36	0.87	-1.3661	0.035705
Cluster-18132.18960	20.99	35	235.18	243.86	0.27	0.41	2.73	3.23	3.101	2.87e-10
Cluster-18132.18969	26.89	34.63	292.54	229.55	0.6	0.71	5.93	5.29	3.0691	5.12e-11
Cluster-18132.27588	1071.43	1128	696	486	8.27	7.95	4.88	3.88	-0.91163	0.042652
Cluster-18132.8017	0	0	33	16	0	0	3.45	1.88	7.0351	0.022926
Cluster-18132.30082	64.01	88.35	964.42	871.63	3.51	4.43	48.14	49.29	3.5917	3.34e-34
Cluster-218.0	18	59	0	0	1.57	4.71	0	0	-7.6787	0.002675
Cluster-18132.24335	1393	1571	706	633	18.85	19.4	8.68	8.86	-1.1549	8.41e-05
Cluster-18132.29190	3376	3814	1975.03	1651	19.59	20.2	10.41	9.91	-0.99744	0.00047772
Cluster-38974.0	23	19	88	101	1.17	0.89	4.09	5.31	2.1568	0.020976
Cluster-18132.15090	1	0	160	107	0.01	0	1.87	1.42	8.0428	6.09e-05
Cluster-18132.15091	0	0	20	22	0	0	11.13	13.1	6.8278	0.042391
Cluster-18132.12466	1459.33	1372.97	2407.27	4330.03	34.44	29.58	51.61	105.58	1.2481	0.0035028
Cluster-40539.0	13	17	171	193	0.4	0.48	4.78	6.12	3.6	3.22e-10
Cluster-18132.31530	29.08	52	1036.16	932	0.2	0.32	6.42	6.58	4.6049	7.04e-46
Cluster-18132.12842	72	47.41	0	1	13.15	7.91	0	0.19	-6.9207	0.0043657
Cluster-18132.24148	3	1	5942.21	5977	0.03	0.01	60.71	69.54	11.533	9.79e-49
Cluster-18132.7146	488	515	246	189	16.04	15.45	7.35	6.41	-1.219	0.0040173
Cluster-18132.9473	0	0	28	26	0	0	1.48	1.55	7.1872	0.011909
Cluster-18132.8703	815.06	898	421	469.11	5.8	5.83	2.72	3.45	-0.94995	0.020265
Cluster-18132.10554	0	1	33	56.99	0	0.04	1.19	2.34	6.4989	0.016301
Cluster-18132.10553	1740	1734	873	704	74.5	67.77	33.97	31.08	-1.155	0.00014329
Cluster-18132.26836	0	0	39	46	0	0	10.73	13.94	7.8462	0.00093582
Cluster-18132.26837	0	2	43	47	0	0.38	8.25	10.04	5.5045	0.0059597
Cluster-18132.38462	554	592	265	263	3.87	3.77	1.68	1.9	-1.1267	0.0049898
Cluster-18132.19295	6759.75	6781.06	3184.95	3116.98	15.33	14.04	6.56	7.32	-1.1151	1.44e-05
Cluster-18132.21903	3005.25	2962.46	1618.83	1629.2	9.88	8.89	4.83	5.54	-0.88922	0.0054617
Cluster-18132.21900	4.98	5	70.67	81.01	0.24	0.22	3.15	4.09	3.9197	8.84e-05
Cluster-42874.1	130.3	201.97	12.11	25	12.33	17.44	1.04	2.43	-3.1506	1.08e-06
Cluster-18132.14659	469	557	281	234	11.64	12.61	6.33	6	-1.0021	0.039448
Cluster-18132.14525	15	42	106.04	137.16	1.16	2.97	7.48	10.93	2.1174	0.022081
Cluster-18132.15764	2532.8	3028	1480	1346	15.27	16.66	8.1	8.4	-0.98242	0.00069996
Cluster-18132.15682	759	782	432	393	9.31	8.75	4.81	4.98	-0.91319	0.034152
Cluster-18132.13130	0	0	38	37	0	0	1.54	1.7	7.662	0.0019374
Cluster-18132.13139	0	0	45.33	34	0	0	1.27	1.08	7.7322	0.0014885
Cluster-18132.26740	1596	1874	951	988	6.26	6.71	3.39	4.01	-0.8436	0.019733
Cluster-18132.16166	0	0	473	440	0	0	5.46	5.78	11.267	7.39e-11
Cluster-18132.26882	222.88	168	784.98	665	2.37	1.63	7.58	7.32	1.8665	1.12e-07
Cluster-18132.5228	495	542	243	236	17.12	17.11	7.64	8.42	-1.1225	0.0075253
Cluster-18132.15385	1115.98	1212	548	626.33	5.33	5.28	2.37	3.09	-0.99303	0.0060612
Cluster-18132.18876	1418.31	1480.27	741.25	858.94	7.69	7.33	3.65	4.82	-0.86364	0.031811
Cluster-18132.18875	102.69	114.73	1082.75	849.06	1.77	1.81	16.99	15.16	3.1362	1.4e-27
Cluster-18132.2175	224	407	124	128	2.87	4.76	1.44	1.7	-1.3118	0.035556
Cluster-18132.8921	0	0	37	40	0	0	1.36	1.67	7.7019	0.0016587
Cluster-18132.19489	8	16	71.25	138.1	0.91	1.67	7.4	16.13	3.1428	0.00032114
Cluster-32671.0	0	0	44.01	35	0	0	1.45	1.31	7.7331	0.0014739
Cluster-18132.30411	53	84.97	4.42	5	11.23	16.45	0.85	1.08	-3.9301	0.00032207
Cluster-18132.19626	525.99	513.98	889	1083	70.03	62.49	107.84	147.47	0.91498	0.045608
Cluster-18132.19305	0	0	43	23	0	0	3.21	1.94	7.4665	0.0046077
Cluster-18132.17390	4	3	307	217	0.04	0.03	3.12	2.51	6.2096	6.48e-17
Cluster-18132.29512	0	2	85	61	0	0.04	1.55	1.26	6.1895	0.00016381
Cluster-9290.4	19	42	0	0	2.2	4.44	0	0	-7.3553	0.0074064
Cluster-18132.3792	1506.66	1574.86	719	792.05	12.2	11.64	5.29	6.63	-1.036	0.001392
Cluster-18132.10403	102	81	249	219	1.62	1.18	3.6	3.61	1.3336	0.045608
Cluster-18132.12800	0	0	67	45	0	0	2.81	2.14	8.2335	0.00018944
Cluster-18132.6392	91	184	19	18	1.6	2.96	0.3	0.33	-2.8793	4.99e-05
Cluster-18132.20600	1871.86	2224	1141.95	1235.95	6.13	6.65	3.4	4.19	-0.78714	0.044138
Cluster-18132.20604	926.99	1070.15	549	490	10.2	10.75	5.48	5.58	-0.95026	0.01008
Cluster-18132.7518	3	4	65	112	0.08	0.09	1.5	2.94	4.6664	5.61e-06
Cluster-18132.9026	398.05	507.99	227.08	215.69	4.1	4.78	2.12	2.3	-1.0347	0.040224
Cluster-23510.0	1	0	36	43	0.05	0	1.58	2.14	6.2928	0.027738
Cluster-18132.10120	814.11	957	466	466	8.29	8.9	4.31	4.91	-0.9309	0.018622
Cluster-18132.16381	16.03	7	654.95	556	0.38	0.15	14.04	13.55	5.6962	8.83e-37
Cluster-18132.7664	2109	2172	1088	999	15.13	14.22	7.09	7.42	-1.0483	0.0003274
Cluster-18132.20469	1002.84	1227.74	537	504	5.65	6.32	2.75	2.94	-1.104	0.00066486
Cluster-12093.1	318	84.99	30	61.01	35.69	8.71	3.07	7.02	-2.1922	0.032296
Cluster-116.0	13	35	0	0	2.51	6.18	0	0	-7.003	0.027738
Cluster-18132.22560	3	6	88	61.93	0.07	0.13	1.9	1.52	4.0558	0.00010355
Cluster-18132.4530	413	617	220	220	4.4	6	2.13	2.42	-1.2225	0.0057439
Cluster-18132.24860	20	28	110	120	0.68	0.87	3.39	4.2	2.262	0.0030502
Cluster-18132.16523	101.93	60.36	324.35	251.76	41.43	22.44	120.99	102.28	1.7965	0.001283
Cluster-18132.16526	0	0	45	36.76	0	0	2.32	2.14	7.7875	0.0011735
Cluster-18132.7201	34	21	98	203.92	0.75	0.42	1.97	4.65	2.4453	0.0017988
Cluster-17232.0	99	56.2	7	10.59	3.25	1.68	0.21	0.36	-3.1336	0.0024156
Cluster-18132.9112	5	6	69.85	69	0.46	0.5	5.84	6.5	3.654	0.00046444
Cluster-18132.9110	4	7	717.93	947.06	0.06	0.1	9.81	14.73	7.244	1.37e-39
Cluster-18132.31713	2730.1	2915.72	1192.16	1502.24	40.99	39.96	16.26	23.32	-1.0715	0.00080925
Cluster-18132.31651	0	1	65	81	0	0.06	4.11	5.79	7.1894	0.0014694
Cluster-18132.8558	356	504	56	118	7.06	9.12	1.01	2.42	-2.2904	1.7e-06
Cluster-18132.8559	5525.03	7274	2443	2138	78.46	94.28	31.51	31.39	-1.4849	8.63e-10
Cluster-18132.7491	1246.79	1278.18	565.46	429.06	11.47	10.73	4.72	4.08	-1.3604	9.22e-06
Cluster-18132.17035	34	29.78	270.77	124.25	0.69	0.55	4.98	2.6	2.5972	3.89e-05
Cluster-18132.17038	16.99	23	141.9	120	1.39	1.72	10.59	10.11	2.7068	5.47e-05
Cluster-18132.32464	1674	1789	843	757.01	6.75	6.58	3.08	3.16	-1.1246	0.00010355
Cluster-18132.12245	1439	1809	841	900	15.85	18.19	8.41	10.25	-0.90028	0.011926
Cluster-18132.5719	11	16	118	82	0.26	0.35	2.56	2.02	2.8822	0.00043361
Cluster-9887.0	76	59	1	6	3.59	2.55	0.04	0.29	-4.2786	0.00035424
Cluster-18132.12479	5	4.92	72.7	77	0.11	0.1	1.51	1.81	3.8992	0.00010394
Cluster-18132.22753	0	0	123	142	0	0	2.51	3.29	9.4863	6.33e-07
Cluster-18132.22750	3	14.05	75	54.01	0.15	0.65	3.46	2.82	2.9429	0.025438
Cluster-18132.8327	566	739	337	266	19.7	23.47	10.66	9.55	-1.1188	0.006457
Cluster-18132.13296	10	10	173.56	148.87	0.54	0.49	8.55	8.31	4.0017	2.39e-10
Cluster-18132.17082	2	4	64	47	0.04	0.08	1.23	1.03	4.2063	0.0014583
Cluster-18132.8693	450	557.01	280	222	4.66	5.26	2.63	2.38	-1.0113	0.045008
Cluster-18132.28041	1902	2052	1002	975	9.97	9.81	4.77	5.29	-1.0087	0.00071401
Cluster-18796.0	139	124	33	43	2.71	2.21	0.58	0.87	-1.8025	0.024611
Cluster-18132.15781	39	24	542.97	498.9	1.6	0.9	20.26	21.12	4.0251	2.67e-25
Cluster-18132.26375	3	0	87	99	0.1	0	2.6	3.36	5.9332	4.23e-06
Cluster-18132.25506	4910.95	5829.27	2775.97	2119.19	55.1	59.69	28.28	24.59	-1.1432	3.46e-05
Cluster-44729.0	102	195	711	338	7.45	13	47.21	25.37	1.8192	0.00057032
Cluster-18132.31327	0	0	26	23	0	0	1.46	1.46	7.0461	0.019904
Cluster-18132.28480	0	0	44	40	0	0	2.46	2.53	7.8242	0.0010003
Cluster-18132.23534	379.94	420.7	917.61	859.53	4.79	4.84	10.5	11.2	1.1421	0.0006718
Cluster-18132.16259	1	0	434	396	0.02	0	7.83	8.13	9.6864	5.01e-08
Cluster-18132.21649	456.22	458.25	1159.96	831.01	91.67	84.12	212.76	169.76	1.1058	0.0036529
Cluster-18132.14515	1849	1585	979	841	25.7	20.11	12.36	12.09	-0.93647	0.014089
Cluster-18132.11618	0	0	146	100	0	0	23.14	17.71	9.369	1.1e-06
Cluster-18132.9048	2177.64	2670.42	1391.96	1291.66	62.9	70.41	36.53	38.52	-0.85742	0.009299
Cluster-18132.22819	207.1	304.87	804.65	769.5	5.86	7.87	20.67	22.47	1.6237	9.09e-07
Cluster-18132.18769	1211.71	1213.38	623.39	519.48	23.85	21.8	11.15	10.57	-1.1011	0.00081723
Cluster-18132.11785	2647	2591	1649	1045	24.7	22.07	13.97	10.09	-0.98041	0.014716
Cluster-18132.16258	96.1	106.62	251.04	351.29	3.06	3.09	7.25	11.53	1.5678	0.0023953
Cluster-18132.27286	1	0	147	259.98	0.02	0	3.29	6.61	8.6698	5.61e-06
Cluster-18132.17129	3427.98	3943	1734.96	1370.02	117.89	123.77	54.22	48.62	-1.2575	2.02e-06
Cluster-18132.27487	2353.05	2398.29	1400.61	1308.6	12.07	11.23	6.52	6.95	-0.82178	0.017882
Cluster-117.0	52	64	0	0	10.66	11.99	0	0	-8.3042	0.00013564
Cluster-18132.7685	37	94	13	5	2.02	4.69	0.65	0.28	-2.8526	0.038303
Cluster-18132.28612	133.19	290.4	0.97	2.26	7.88	15.68	0.06	0.14	-7.12	1.78e-10
Cluster-18132.18928	0	0	859.5	997.15	0	0	30.48	40.14	12.295	2.43e-13
Cluster-18132.8530	2508	2089	1190	708	57.77	43.92	24.9	16.85	-1.3051	0.00053259
Cluster-18132.15680	0	8	66	56.44	0	0.24	1.94	1.89	3.9613	0.0040173
Cluster-18132.27158	722	707	338	351	18.83	16.83	8.01	9.45	-1.0638	0.0071473
Cluster-18132.27157	887	869	416	439	21.54	19.26	9.18	11.01	-1.0493	0.0049218
Cluster-18132.25746	0	0	278	278	0	0	6.1	6.94	10.553	2.79e-09
Cluster-18132.13770	22.01	28.98	135.11	99.79	1.11	1.33	6.19	5.18	2.1967	0.0043121
Cluster-205.0	11	48	0	0	1.53	6.08	0	0	-7.2868	0.012977
Cluster-18132.34795	1298	1227	777	548	9.69	8.36	5.27	4.23	-0.95056	0.025446
Cluster-18132.5487	313.99	288	730	1738	8.12	6.8	17.15	46.41	2.0374	7.42e-06
Cluster-18132.5488	342	380	791	1897.17	6.82	6.92	14.33	39.1	1.9061	3.12e-05
Cluster-18132.15677	1252	1403.85	779.83	689.91	7.72	7.9	4.37	4.4	-0.86241	0.020335
Cluster-18132.24662	0	0	135	101	0	0	6.54	5.54	9.3108	1.41e-06
Cluster-18132.13855	0	0	74	61	0	0	2.95	2.76	8.5068	5.6e-05
Cluster-18132.38866	112	102.78	236	376.94	5.54	4.64	10.62	19.23	1.5067	0.009653
Cluster-18132.17448	202.64	371.31	94.7	86.02	11.36	19.01	4.83	4.97	-1.6548	0.0024156
Cluster-18132.2891	437	619	269	228	3.36	4.35	1.88	1.82	-1.0878	0.021111
Cluster-18132.26096	10	26.95	110	125.99	0.25	0.62	2.51	3.27	2.6925	0.00070882
Cluster-18132.26113	1477	1888	866	683	40.37	47.1	21.5	19.28	-1.1251	0.00035605
Cluster-18132.29127	2209	2280	1396	1063	14.46	13.62	8.29	7.2	-0.88366	0.014853
Cluster-18132.28450	1	0	67	67	0.04	0	2.67	3.03	7.0541	0.0022308
Cluster-18132.18319	3556.22	3701.79	1722.03	1951	8.19	7.78	3.6	4.65	-0.98977	0.0010157
Cluster-18132.9714	1497.99	1762.99	744	552	58.28	62.61	26.3	22.15	-1.3416	6.18e-06
Cluster-18132.11946	1387.22	1695.98	806	880	4.32	4.82	2.28	2.83	-0.87211	0.019904
Cluster-18132.2890	551	842	362	282	2.78	3.87	1.66	1.47	-1.1121	0.013251
Cluster-18132.9031	1	0	233	54	0.22	0	46.27	11.92	8.1285	9.63e-05
Cluster-18132.28293	0	0	105	93	0	0	3.44	3.46	9.0607	4.33e-06
Cluster-18132.33394	0	0	43	63	0	0	4.74	7.8	8.1688	0.00025855
Cluster-18132.14440	741	773.01	399	362	8.46	8.06	4.14	4.27	-1.0037	0.010427
Cluster-18132.12064	993.17	1095	495.99	517	4.27	4.3	1.94	2.3	-1.05	0.0020916
Cluster-18132.21255	0	0	8553.23	1865.46	0	0	2411.04	578.65	14.754	1.47e-07
Cluster-18132.15679	3	0	189	230.63	0.04	0	2.41	3.35	7.1168	6.73e-11
Cluster-18132.19608	38.87	36.66	132.89	146.44	0.92	0.79	2.86	3.58	1.866	0.0094945
Cluster-18132.7674	388.65	421	196	174	4.17	4.12	1.91	1.93	-1.1406	0.016747
Cluster-18132.31346	1626.63	1224.79	4241.5	2317.56	408.52	281.09	973.72	589.17	1.167	0.011179
Cluster-18132.8100	3468.13	4290.64	2387.74	2066.93	25.17	28.42	15.73	15.52	-0.80585	0.016936
Cluster-18498.0	0	0	102	64	0	0	2.04	1.46	8.7999	1.59e-05
Cluster-47318.0	88.66	58.99	263	176	7.98	4.85	21.54	16.26	1.5362	0.032296
Cluster-18132.19221	572.69	710.11	1150.64	1256.42	31.86	36.06	58.2	71.99	0.90677	0.019294
Cluster-18132.25716	28.01	55.36	208.12	289.91	1.44	2.6	9.72	15.35	2.6016	9.64e-07
Cluster-18132.25718	12	15	73.71	83	2.06	2.36	11.56	14.55	2.5382	0.010314
Cluster-22761.0	133	253	55	18	1.35	2.34	0.51	0.19	-2.4056	0.0010512
Cluster-18132.6782	1654	1845	3184.04	5468	66.96	68.18	117.15	228.33	1.31	0.00053689
Cluster-18132.13008	0	1	199	161	0	0.02	3.51	3.23	8.4816	9.34e-06
Cluster-18132.16370	0	0	26	17	0	0	2.11	1.55	6.852	0.039942
Cluster-18132.18645	2796.18	2961	1587.01	1253	23.76	22.96	12.24	11.01	-1.033	0.00054533
Cluster-151.0	21	26	0	0	1.68	1.9	0	0	-7.0005	0.023881
Cluster-18132.19419	1.83	2.11	303.98	57.47	0.5	0.53	76.3	15.93	6.4607	1.78e-08
Cluster-18132.20649	1	0	149	150	0.06	0	8.04	9.17	8.2142	2.79e-05
Cluster-18132.30608	7	1	82	88	0.25	0.03	2.62	3.2	4.3761	2.83e-05
Cluster-18132.9764	8.97	5	141	26	0.72	0.37	10.35	2.16	3.5243	0.0059597
Cluster-18132.19026	587	677.64	327.26	303	5.09	5.37	2.58	2.72	-1.0126	0.0152
Cluster-18132.7455	275	214	645	505	2.02	1.44	4.31	3.85	1.2086	0.0090264
Cluster-18132.24684	4033.86	3821.44	2557.83	1705.94	21.41	18.51	12.33	9.37	-0.903	0.025398
Cluster-18132.13365	22.98	40.01	174.13	213.66	1.56	2.48	10.77	14.95	2.6326	2.76e-06
Cluster-18132.24533	22	16	640	632	0.29	0.19	7.58	8.52	5.0506	6.05e-39
Cluster-18132.24534	6	2	175	191	0.11	0.03	3.04	3.78	5.4987	8.02e-13
Cluster-18132.20530	1833	1786	926	746	15.73	13.99	7.22	6.62	-1.1306	0.00024345
Cluster-18132.22974	2.01	3.46	192.5	12.97	0.32	0.5	28.07	2.12	5.3213	0.00023356
Cluster-18132.22398	17	16	52	159	0.61	0.53	1.71	5.92	2.6842	0.0085639
Cluster-18132.27618	0	0	59	53	0	0	1.64	1.68	8.239	0.00017509
Cluster-18132.7085	350	446	194	175	11.27	13.11	5.68	5.82	-1.1127	0.027673
Cluster-18132.7084	392	530	198	191	12.83	15.83	5.89	6.45	-1.245	0.0040129
Cluster-18132.22015	947	817	515	379	6.23	4.9	3.07	2.58	-1.0035	0.028117
Cluster-18132.15203	0	0	67	85	0	0	5.04	7.22	8.6861	2.54e-05
Cluster-18132.22667	205	192	480	432	54.19	46.38	116.02	115.46	1.1847	0.0084785
Cluster-18132.18002	453.61	482.81	260.95	182.95	20.33	19.75	10.63	8.45	-1.0927	0.032296
Cluster-18132.27220	0	0	114	109	0	0	6.2	6.71	9.2337	1.9e-06
Cluster-18132.13624	0	0	197	171	0	0	3.86	3.82	9.9545	6.1e-08
Cluster-18132.13623	0	1	56	46	0	0.09	5	4.63	6.6651	0.0087016
Cluster-18132.15171	0	0	117	128	0	0	2.39	2.97	9.372	1.04e-06
Cluster-18132.17078	754	635	337	367	7.38	5.68	3	3.72	-0.99687	0.039318
Cluster-18132.24403	1.79	1.01	68	28.34	0.15	0.08	5.18	2.44	4.9674	0.0045542
Cluster-18132.18929	0	0	716	742.02	0	0	43.93	51.5	11.944	1.75e-12
Cluster-18132.17133	521.99	425.57	203.8	135.87	48.1	35.81	17.09	12.85	-1.5059	0.00077998
Cluster-18132.16186	0	0	270	272	0	0	3.54	4.06	10.516	3.36e-09
Cluster-18132.40158	117	299	5	16	5.49	12.81	0.21	0.77	-4.2723	1.23e-09
Cluster-18132.13142	46	49.25	169.97	156	0.44	0.43	1.47	1.53	1.769	0.0062034
Cluster-18132.29403	0	0	464	402.03	0	0	4.01	3.96	11.189	1.06e-10
Cluster-18132.30863	0	0	225	223.99	0	0	3.86	4.37	10.244	1.46e-08
Cluster-18132.10739	0	0	219	213	0	0	3.4	3.76	10.188	1.91e-08
Cluster-18132.14394	1	2	42.92	89.91	0.03	0.05	1.07	2.54	5.483	0.00021006
Cluster-18132.18511	1126	1331	612	571	39.13	42.22	19.33	20.48	-1.0603	0.00093918
Cluster-18132.4295	90	229.44	22	16	4.26	9.92	0.95	0.78	-3.0504	1.65e-05
Cluster-18132.25085	11	118.04	1	2	2.7	26.43	0.22	0.5	-5.3652	0.0034553
Cluster-18132.33849	529	592	266	258	4.08	4.17	1.86	2.06	-1.1045	0.0069399
Cluster-18132.25862	820	960.27	400	318	4.34	4.64	1.92	1.74	-1.319	5.69e-05
Cluster-18132.23852	1888	2204.07	1241.34	1171.29	16.7	17.8	9.97	10.72	-0.76867	0.042601
Cluster-18132.19707	0	0	24	23	0	0	1.47	1.6	6.9875	0.024435
Cluster-18132.14085	4	9	87.02	122	2.26	4.66	45.32	68.2	4.0195	2.2e-06
Cluster-18132.16	482	525	233	211	5.65	5.62	2.48	2.56	-1.191	0.0035745
Cluster-23818.0	27	155	11	1	1.85	9.68	0.68	0.07	-3.8984	0.0037427
Cluster-18132.14320	387	458	208	191	14.26	15.41	6.97	7.26	-1.0887	0.025283
Cluster-18132.29110	0	0	61	49	0	0	1.88	1.72	8.2109	0.00019637
Cluster-18132.22623	1197	1423	722	650	19.12	20.74	10.47	10.73	-0.93956	0.006457
Cluster-18132.31785	2	1	98	6	0.33	0.15	14.91	1.02	5.0603	0.020976
Cluster-18132.6137	187	301	865	561	2.64	3.88	11.08	8.18	1.5455	0.00015426
Cluster-18132.10105	48.5	98.16	11.01	12	2.28	4.22	0.47	0.58	-2.6498	0.019583
Cluster-18132.1212	153	159	39	52	11.77	11.17	2.73	4.11	-1.7828	0.010083
Cluster-18132.206	395	236	105	85	65.47	35.73	15.87	14.37	-1.7665	0.001283
Cluster-18132.14451	0	0	406.46	502	0	0	9	12.63	11.264	7.97e-11
Cluster-18132.28657	0	0	77	127	0	0	3.4	6.36	9.1155	4.23e-06
Cluster-18132.16157	0	0	30	13	0	0	3.26	1.59	6.8448	0.045027
Cluster-18132.20062	108	102	435.47	411	5.39	4.65	19.77	21.15	1.9968	1.12e-07
Cluster-18132.11582	3.41	5.65	41.31	45.02	0.16	0.24	1.73	2.14	3.264	0.049277
Cluster-18132.11037	151	107	18	27	10.11	6.54	1.1	1.86	-2.5382	0.00056784
Cluster-18132.12552	570.86	578.36	231.53	191.44	1.99	1.84	0.73	0.69	-1.4559	5.72e-05
Cluster-18132.19212	12	25	92	94	0.83	1.58	5.81	6.71	2.3409	0.012977
Cluster-18132.19213	1	9	49	79.74	0.03	0.25	1.36	2.51	3.7257	0.0036829
Cluster-18132.19215	0	0	31	20	0	0	5.06	3.64	7.0979	0.017089
Cluster-18132.15191	318	334	597	760	5.33	5.11	9.1	13.18	1.0531	0.020265
Cluster-18132.20748	19110	23198	11342	9228	413.07	457.67	222.69	206.09	-1.0478	7.34e-05
Cluster-18132.33253	826	907	519	438	3.88	3.89	2.21	2.13	-0.86735	0.04992
Cluster-18132.8579	74.07	83	12.04	1	5.8	5.93	0.86	0.08	-3.6212	0.001355
Cluster-18132.4137	480	510	211	243	13.73	13.32	5.48	7.18	-1.131	0.011927
Cluster-18132.19084	0	1	373	397	0	0.02	5.83	7.07	9.5831	8.29e-08
Cluster-18132.17248	10	17	77	61.81	0.41	0.64	2.88	2.63	2.3649	0.04989
Cluster-18132.16363	9	2.9	121	75	0.67	0.2	8.17	5.72	3.9917	1.44e-05
Cluster-18132.2957	2132	2651	1174	1046.3	11.08	12.57	5.54	5.63	-1.112	8.05e-05
Cluster-18132.17018	624.3	682	328	254	14.11	14.07	6.74	5.93	-1.1784	0.0023005
Cluster-18132.17013	0	0	46	42	0	0	2.17	2.24	7.8914	0.00075838
Cluster-34137.0	0	0	129	121	0	0	3.03	3.23	9.3982	9.12e-07
Cluster-21543.0	11	12.12	305.2	294	0.37	0.37	9.33	10.21	4.6951	7.32e-21
Cluster-36177.1	0	0	35	32.36	0	0	3.46	3.6	7.4981	0.0036529
Cluster-18132.22335	1485	1601.14	847.2	822	42.62	41.95	22.09	24.36	-0.89554	0.008911
Cluster-18132.17197	0	0	71	84	0	0	1.79	2.4	8.713	2.22e-05
Cluster-18132.23889	688	886	433	416	19.49	22.91	11.14	12.17	-0.89248	0.048667
Cluster-18132.21019	16591	19124	9877	8005.98	1181.76	1243.52	639.9	586.47	-1.0076	0.00016571
Cluster-18132.7067	1390	1559	660	779	29.43	30.13	12.69	17.04	-1.0386	0.0021403
Cluster-18132.19824	323	627.17	239.01	110	14.77	26.18	9.93	5.19	-1.4438	0.03032
Cluster-18132.24248	2	0	195.45	124.32	0.02	0	2.02	1.46	7.2938	1.22e-07
Cluster-18132.10451	2384	2573	1317	1477	37.44	36.88	18.79	23.98	-0.83302	0.020469
Cluster-18132.11323	2	1	103	106	0.07	0.03	3.48	4.07	6.111	7.6e-07
Cluster-18132.16651	105	122	5	2	8.14	8.64	0.35	0.16	-5.0304	3.17e-08
Cluster-18132.20392	69	68	345	309	0.39	0.35	1.79	1.82	2.2423	5.32e-08
Cluster-18132.31443	5913.67	5470.82	3775.43	2750.07	3206.53	2715.62	1884.83	1476.6	-0.82398	0.040224
Cluster-18132.31442	6483.75	9488	4947	2628	838.76	1120.79	583	347.79	-1.0843	0.0152
Cluster-45723.0	0	0	19	34	0	0	2.81	5.62	7.1723	0.013969
Cluster-18132.26298	1375	1441	744	589	4.59	4.39	2.26	2.04	-1.0928	0.00071943
Cluster-18132.9822	5696.28	5760.58	3065.85	2914.26	1843.68	1704.57	908.85	949.04	-0.94987	0.00069996
Cluster-18132.9821	8217.85	8232.62	4864.32	5051.74	2784.35	2550.34	1510.11	1720.04	-0.74082	0.037524
Cluster-18132.31035	0	0	32	17	0	0	2	1.2	7.0367	0.022145
Cluster-18132.10872	0	0	86	45	0	0	6.64	3.92	8.4551	8.2e-05
Cluster-18132.20503	1509	2001	977.45	866	26.02	31.49	15.31	15.44	-0.93156	0.00685
Cluster-18132.26803	3	4	64	59	0.36	0.43	6.9	7.15	4.1299	0.00052653
Cluster-18132.26802	0	0	230	191	0	0	7.84	7.39	10.148	2.29e-08
Cluster-18132.31304	1328	1772	773.41	522.98	253.65	309.17	134.8	101.64	-1.2652	0.00019637
Cluster-18132.31302	0	0	49	29	0	0	13.01	8.49	7.7093	0.0017405
Cluster-18132.24856	0	0	24	27	0	0	12.91	15.57	7.1083	0.016025
Cluster-18132.19150	1533.31	1686.1	834.75	930.03	9.77	9.81	4.83	6.13	-0.87224	0.01832
Cluster-18132.24739	6818	7319.52	3730	3379	24.12	23.63	11.98	12.37	-1.0022	0.00014262
Cluster-18132.21047	2014.87	2415.94	1277.88	1046	5.37	5.88	3.09	2.89	-0.9388	0.0036163
